# Supplementary material for: Genome Annotation Transfer Utility (GATU): rapid annotation of viral genomes using a closely related reference genome
Source: BMC Genomics. 2006 Jun 13;7:150. doi: 10.1186/1471-2164-7-150 (PMC1534038; doi:10.1186/1471-2164-7-150)
Supplement: Additional File 1 — is a Microsoft Excel spreadsheet containing Chlamydia pneumoniae strain TW183 open reading frames transferred from C. pneumoniae strain AR39 (NC_002179) and accepted for annotation by GATU. The annotations are compared to genes of C. pneumoniae TW183 found in the GenBank file (NC_005043). [file 1471-2164-7-150-S1.xls]

## Sheet: GATU annotation of TW183 genome
Table of Chlamydia pneumoniae strain TW183 ORFs transferred from C. pneumoniae strain AR39 (NC_002179) and accepted for annotation.
Gene Name	Start	Stop	Strand	Size	Reference Size	GeneType	Percent Similarity
CP0775	4	282	-	279	282	GENE	98.9		1089 genes were transferred automatically from the reference genome AR39,
CP0774	459	569	+	111	153	GENE	72		an additional 29 genes were added from the Unassigned-ORFs table for a total of 1116 genes
CP0773	573	878	+	306	306	GENE	100
CP0772	895	2373	+	1479	1479	GENE	100
CP0771	2370	3836	+	1467	1467	GENE	100		Highlighted in yellow are 57 genes that were annotated to TW-183 by GATU but were not in the GenBank file of TW183
CP0770	4127	6895	+	2769	2769	GENE	99.8
CP0769	7605	10499	+	2895	2967	GENE	97.6
CP0768	10447	10575	+	129	129	GENE	100		21 gene fragments were found
CP0767	10687	10779	+	93	93	GENE	100
CP0766	11275	11688	+	414	804	FRAG	51.3
CP0765	11815	13122	+	1308	1308	GENE	100
CP0763	15892	16617	+	726	726	GENE	100
CP0762	16644	18215	+	1572	1572	GENE	100
CP0761	18584	20722	+	2139	2526	GENE	81.4
CP0758	27317	27505	+	189	189	GENE	100
CP0756	30599	32686	-	2088	2115	GENE	98.7
CP0755	32703	34409	-	1707	1707	GENE	100
CP0754	34391	34981	-	591	591	GENE	100
CP0753	35010	36602	-	1593	1593	GENE	100
CP0752	36657	37595	-	939	939	GENE	100
CP0751	37680	38603	-	924	924	GENE	100
CP0750	38758	39624	-	867	867	GENE	99.7
CP0749	39774	42065	-	2292	2460	GENE	93.2
CP0748	42539	43324	-	786	786	GENE	100
CP0747	43386	43754	-	369	369	GENE	100
CP0746	43890	44531	+	642	642	GENE	100
CP0745	44710	44886	+	177	177	GENE	100
CP0744	44922	46100	+	1179	1179	GENE	100
CP0743	46137	48173	+	2037	2037	GENE	100
CP0742	48206	49456	-	1251	1278	GENE	97.6
CP0741	49565	51028	-	1464	1464	GENE	99.8
CP0740	50943	51266	-	324	324	GENE	100
CP0739	51313	51798	+	486	486	GENE	100
CP0738	51791	52117	+	327	327	GENE	100
CP0737	52118	53833	+	1716	1716	GENE	100
CP0736	53959	54249	-	291	291	GENE	100
CP0735	54314	55642	-	1329	1329	GENE	100
CP0734	55658	55753	+	96	96	GENE	100
CP0733	56430	57344	+	915	1350	GENE	67.7
CP0732	57402	58184	+	783	783	GENE	100
CP0731	58181	58327	+	147	147	GENE	100
CP0728	58921	60762	+	1842	2208	GENE	83.3
CP0729	60496	60762	+	267	363	FRAG	58.2
CP0727	60999	61151	+	153	153	GENE	100
CP0726	61183	63300	+	2118	2118	GENE	100
CP0725	63310	63792	-	483	483	GENE	100
CP0724	64555	64710	+	156	156	GENE	100
CP0723	64797	65501	-	705	705	GENE	100
CP0722	65479	66840	-	1362	1362	GENE	100
CP0721	66806	67519	-	714	714	GENE	100
CP0720	67625	68089	+	465	465	GENE	100
CP0719	68449	70245	+	1797	1797	GENE	99.8
CP0718	70430	71053	+	624	624	GENE	100
CP0717	71231	72061	+	831	927	GENE	89.6
CP0716	72112	72549	+	438	438	GENE	100
CP0715	72551	73027	+	477	477	GENE	100
CP0714	73030	73707	+	678	678	GENE	100
CP0713	73804	75189	+	1386	1386	GENE	100
CP0712	75249	75365	+	117	117	GENE	100
CP0711	75608	75766	+	159	159	GENE	100
CP0710	75842	76075	+	234	234	GENE	100
CP0709	76399	78150	+	1752	1752	GENE	100
CP0708	78421	80154	+	1734	1734	GENE	100
CP0707	80449	81552	+	1104	1104	GENE	100
CP0706	81824	82399	-	576	576	GENE	100
CP0705	83022	84584	+	1563	1563	GENE	100
CP0704	85090	85428	-	339	462	GENE	73.2
CP0703	85548	86555	-	1008	1032	GENE	97.7
CP0702	86850	87071	+	222	222	GENE	100
CP0701	87268	88452	+	1185	1185	GENE	100
CP0700	88596	88847	+	252	252	GENE	100
CP0699	88852	89400	+	549	549	GENE	99.5
CP0698	89507	89932	+	426	426	GENE	100
CP0697	89959	90657	+	699	699	GENE	100
CP0696	90673	91185	+	513	513	GENE	100
CP0694	91755	95513	+	3759	3789	GENE	99.2
CP0693	95537	99718	+	4182	4194	GENE	99.7
CP0692	99827	100810	+	984	990	GENE	99.4
CP0691	100857	101249	+	393	393	GENE	100
CP0690	101258	102001	-	744	744	GENE	100
CP0689	102086	102220	-	135	135	GENE	100
CP0688	102399	103025	+	627	627	GENE	100
CP0687	103074	103874	+	801	801	GENE	100
CP0686	103868	105643	+	1776	1776	GENE	100
CP0685	105648	106964	+	1317	1317	GENE	100
CP0684	106949	107578	+	630	630	GENE	100
CP0683	108364	109551	+	1188	1983	GENE	59.7
CP0682	109646	110071	+	426	426	GENE	100
CP0681	109992	110513	+	522	522	GENE	100
CP0680	110647	113469	+	2823	2823	GENE	100
CP0679	113532	116288	+	2757	2799	GENE	98.5
CP0678	116329	121809	-	5481	5481	GENE	100
CP0677	122050	123504	+	1455	1455	GENE	100
CP0676	123598	124323	-	726	1389	FRAG	51.9
CP0675	125039	125338	-	300	300	GENE	100
CP0674	125374	126636	-	1263	1278	GENE	98.8
CP0673	126633	127427	-	795	795	GENE	100
CP0672	127618	128964	+	1347	1347	GENE	100
CP0671	128975	130009	+	1035	1035	GENE	100
CP0670	130168	131370	-	1203	1203	GENE	100
CP0669	131521	132342	-	822	822	GENE	100
CP0668	132598	133872	+	1275	1275	GENE	99.8
CP0667	133884	134657	-	774	774	GENE	100
CP0666	134795	135352	-	558	558	GENE	100
CP0665	136150	139281	+	3132	3132	GENE	99.9
CP0664	139319	141229	-	1911	1911	GENE	100
CP0662	141426	142181	-	756	756	GENE	100
CP0661	142262	142591	+	330	330	GENE	100
CP0660	142830	143903	+	1074	1074	GENE	100
CP0659	143893	144759	+	867	867	GENE	100
CP0658	144774	146120	+	1347	1347	GENE	100
CP0657	146111	146470	+	360	360	GENE	100
CP0656	146484	147569	+	1086	1086	GENE	100
CP0655	147597	147962	+	366	366	GENE	100
CP0654	148018	148662	+	645	645	GENE	100
CP0653	148659	149276	+	618	618	GENE	100
CP0652	149273	149566	+	294	294	GENE	100
CP0651	149566	151221	+	1656	1656	GENE	99.8
CP0650	151266	153464	-	2199	2199	GENE	100
CP0649	154205	155566	+	1362	1458	GENE	93.4
CP0648	155591	156103	+	513	513	GENE	100
CP0647	156189	156359	+	171	171	GENE	100
CP0646	156325	158583	+	2259	2280	GENE	98.9
CP0645	158622	159638	-	1017	1017	GENE	100
CP0644	159656	159778	+	123	123	GENE	100
CP0643	159772	160551	+	780	780	GENE	100
CP0642	160556	161740	-	1185	1185	GENE	100
CP0641	162044	163078	+	1035	1041	GENE	99.4
CP0640	163082	164059	+	978	978	GENE	100
CP0639	164056	164829	-	774	774	GENE	100
CP0638	164959	166593	-	1635	1635	GENE	100
CP0637	166635	166943	-	309	309	GENE	100
CP0636	167061	168896	-	1836	1836	GENE	100
CP0635	168994	169749	-	756	756	GENE	100
CP0634	170192	171514	-	1323	1323	GENE	100
CP0633	171585	172151	-	567	567	GENE	100
CP0632	172165	172605	-	441	441	GENE	100
CP0631	172602	173225	-	624	696	GENE	89.6
CP0630	173706	174830	-	1125	1125	GENE	100
CP0629	175458	178058	+	2601	2619	GENE	99.3
CP0628	178299	179867	+	1569	1569	GENE	100
CP0627	180108	180593	+	486	486	GENE	100
CP0626	180720	181169	+	450	450	GENE	100
CP0625	181341	183200	+	1860	1860	GENE	99.8
CP0624	183210	185198	+	1989	1989	GENE	100
CP0623	185329	189942	+	4614	4614	GENE	99.9
CP0622	190117	191583	-	1467	1467	GENE	100
CP0621	191622	191741	-	120	120	GENE	100
CP0620	191810	192760	-	951	951	GENE	100
CP0618	192928	195390	+	2463	2463	GENE	100
CP0617	195387	196700	+	1314	1314	GENE	99.8
CP0616	196980	197126	-	147	207	GENE	70.6
CP0615	197262	197612	-	351	543	GENE	64.4
CP0614	197791	198219	-	429	429	GENE	100
CP0613	198387	198926	-	540	540	GENE	100
CP0612	198960	199268	-	309	309	GENE	100
CP0611	199564	200793	-	1230	1635	GENE	75.2
CP0610	201202	201987	-	786	828	GENE	94.9
CP0609	202207	203235	-	1029	1029	GENE	100
CP0608	203433	203804	+	372	372	GENE	99.2
CP0607	203905	204408	+	504	558	GENE	90.3
CP0606	204405	204992	+	588	588	GENE	100
CP0605	205037	205372	+	336	336	GENE	100
CP0604	205381	205683	-	303	333	GENE	90.9
CP0603	205821	205985	-	165	228	GENE	72
CP0602	206114	206908	-	795	795	GENE	100
CP0601	207223	207318	-	96	96	GENE	100
CP0600	207429	208433	-	1005	1005	GENE	100
CP0599	208553	209575	-	1023	1290	GENE	79.3
CP0597	211119	211394	-	276	276	GENE	100
CP0596	211588	211686	+	99	129	GENE	76.2
CP0595	211664	212134	+	471	495	GENE	95.1
CP0594	212305	212685	+	381	381	GENE	100
CP0593	212693	213928	+	1236	1236	GENE	100
CP0592	214012	214866	-	855	855	GENE	100
CP0591	214921	215013	-	93	93	GENE	100
CP0590	215193	215459	-	267	267	GENE	100
CP0588	215759	216085	-	327	555	FRAG	58.2
CP0587	216181	216531	-	351	402	GENE	87.2
CP0586	216738	218102	-	1365	1365	GENE	100
CP0585	218099	218602	-	504	504	GENE	100
CP0584	218625	219182	-	558	558	GENE	100
CP0583	219169	219819	-	651	690	GENE	94.3
CP0581	220306	221478	+	1173	1173	GENE	100
CP0580	221655	222455	+	801	801	GENE	100
CP0579	222518	223810	+	1293	1293	GENE	99.8
CP0578	223807	227235	+	3429	3429	GENE	99.9
CP0577	227326	228684	+	1359	1359	GENE	99.8
CP0576	228718	229398	-	681	681	GENE	100
CP0575	229388	229756	-	369	654	FRAG	56.2
CP0574	230090	230533	-	444	444	GENE	100
CP0573	230617	231651	+	1035	1035	GENE	100
CP0572	231597	233195	+	1599	1599	GENE	100
CP0571	233346	234929	+	1584	1584	GENE	100
CP0570	234985	236292	+	1308	1308	GENE	100
CP0569	236570	238156	+	1587	1587	GENE	100
CP0568	238527	239393	+	867	945	GENE	91.7
CP0567	239424	240278	+	855	855	GENE	100
CP0566	240271	241125	+	855	855	GENE	99.6
CP0565	241122	241910	+	789	789	GENE	100
CP0564	242415	243212	+	798	798	GENE	100
CP0563	243224	243412	+	189	189	GENE	100
CP0562	243540	243737	+	198	198	GENE	100
CP0561	243822	244571	+	750	756	GENE	99.2
CP0560	244747	246027	+	1281	1413	GENE	90.6
CP0559	246360	248012	+	1653	1653	GENE	100
CP0558	248221	248346	+	126	126	GENE	100
CP0557	248443	248682	+	240	246	GENE	97.5
CP0555	248844	249791	-	948	948	GENE	100
CP0554	249867	250163	-	297	297	GENE	100
CP0553	250292	251302	-	1011	1182	GENE	85.5
CP0552	251625	251756	-	132	132	GENE	100
CP0551	251857	252717	-	861	1215	GENE	70.8
CP0550	253170	254429	-	1260	1260	GENE	100
CP0549	254585	255022	-	438	438	GENE	100
CP0548	255442	255996	+	555	669	GENE	82.9
CP0547	255993	256511	-	519	570	GENE	91
CP0546	257008	257889	+	882	1119	GENE	78.8
CP0545	258110	258655	+	546	546	GENE	100
CP0544	259071	259481	+	411	411	GENE	100
CP0543	259981	260259	+	279	342	GENE	81.4
CP0542	260370	260750	+	381	381	GENE	100
CP0541	260849	261091	+	243	243	GENE	100
CP0540	261070	261240	+	171	171	GENE	100
CP0539	261287	261958	+	672	672	GENE	100
CP0538	261980	262384	+	405	405	GENE	100
CP0537	262420	262830	-	411	411	GENE	100
CP0536	262823	263491	-	669	702	GENE	95.3
CP0535	263742	264977	+	1236	1236	GENE	100
CP0534	264987	265520	-	534	534	GENE	100
CP0533	265664	266371	-	708	708	GENE	100
CP0532	266643	267536	-	894	894	GENE	99.7
CP0531	267659	267838	-	180	180	GENE	100
CP0530	267805	267924	-	120	120	GENE	100
CP0529	267959	268654	-	696	696	GENE	100
CP0528	268682	268777	-	96	123	GENE	77.5
CP0527	268830	269594	+	765	765	GENE	100
CP0526	269570	271183	+	1614	1614	GENE	100
CP0525	271167	271631	+	465	465	GENE	100
CP0524	271717	273255	+	1539	1539	GENE	100
CP0523	273289	274089	+	801	801	GENE	100
CP0522	274109	275263	-	1155	1167	GENE	99
CP0521	275614	276768	-	1155	1155	GENE	100
CP0520	276898	277332	-	435	435	GENE	100
CP0519	277544	277969	-	426	426	GENE	100
CP0518	278359	278973	+	615	642	GENE	95.8
CP0517	279059	279916	+	858	858	GENE	100
CP0516	279962	280366	-	405	405	GENE	100
CP0515	280380	280829	-	450	450	GENE	100
CP0514	280873	281022	-	150	150	GENE	100
CP0513	281061	281741	-	681	681	GENE	100
CP0512	281744	283255	-	1512	1512	GENE	100
CP0511	283313	283471	-	159	159	GENE	100
CP0510	283474	284976	+	1503	1512	GENE	99.4
CP0507	285870	286676	-	807	807	GENE	100
CP0506	286740	287579	-	840	840	GENE	99.6
CP0505	287809	288678	-	870	870	GENE	100
CP0504	288678	289541	-	864	864	GENE	100
CP0502	290658	290765	+	108	108	GENE	100
CP0501	290959	291192	-	234	516	FRAG	45
CP0500	291716	292450	+	735	735	GENE	100
CP0499	292514	293350	+	837	846	GENE	98.9
CP0498	293663	294553	+	891	891	GENE	100
CP0497	294566	295144	-	579	579	GENE	100
CP0496	295141	295659	-	519	894	FRAG	57.9
CP0495	296598	297293	+	696	696	GENE	100
CP0494	297335	297433	+	99	99	GENE	100
CP0493	297545	298327	+	783	792	GENE	98.9
CP0492	298349	298735	+	387	387	GENE	100
CP0491	298747	298881	+	135	141	GENE	95.7
CP0490	298887	299864	-	978	978	GENE	100
CP0489	299879	300694	-	816	861	GENE	94.4
CP0488	301048	301779	+	732	732	GENE	100
CP0487	301751	302647	-	897	897	GENE	100
CP0485	303263	305767	-	2505	2505	GENE	100
CP0484	305783	308200	-	2418	2418	GENE	100
CP0483	308204	308551	-	348	348	GENE	100
CP0481	308815	309324	-	510	510	GENE	100
CP0480	309471	310289	-	819	819	GENE	100
CP0479	310286	310951	-	666	666	GENE	100
CP0478	310961	311812	-	852	1026	GENE	82.7
CP0477	312471	313520	+	1050	1050	GENE	100
CP0476	313540	314946	+	1407	1407	GENE	100
CP0474	315962	316459	-	498	498	GENE	100
CP0473	316462	317784	-	1323	1548	GENE	85.4
CP0472	318061	319473	-	1413	1413	GENE	100
CP0471	319500	321635	-	2136	2136	GENE	100
CP0470	321982	323130	-	1149	1149	GENE	100
CP0469	323226	324413	+	1188	1188	GENE	100
CP0468	324456	325940	+	1485	1485	GENE	99.8
CP0467	326081	326611	+	531	531	GENE	100
CP0466	326642	327253	+	612	612	GENE	100
CP0465	327363	330140	+	2778	2778	GENE	100
CP0464	330506	330919	+	414	414	GENE	100
CP0463	331038	331277	-	240	240	GENE	100
CP0462	331433	332179	-	747	747	GENE	100
CP0461	332185	333111	-	927	927	GENE	100
CP0460	333128	334135	-	1008	1008	GENE	100
CP0459	334230	334832	+	603	603	GENE	100
CP0457	337664	338179	+	516	516	GENE	100
CP0456	338201	339283	+	1083	1083	GENE	100
CP0455	339332	340372	-	1041	1041	GENE	99.7
CP0454	340547	341575	+	1029	1029	GENE	100
CP0453	341568	342554	+	987	987	GENE	100
CP0452	342577	343848	+	1272	1290	GENE	98.6
CP0451	343926	346352	-	2427	2475	GENE	98.1
CP0450	346648	347013	+	366	366	GENE	100
CP0449	347006	348388	-	1383	1383	GENE	100
CP0448	348460	350847	-	2388	2388	GENE	100
CP0447	350986	351864	-	879	879	GENE	100
CP0446	351938	352393	+	456	456	GENE	100
CP0445	352404	352772	+	369	369	GENE	100
CP0444	352764	353699	-	936	936	GENE	100
CP0443	353804	353947	+	144	144	GENE	100
CP0442	354391	356133	+	1743	1743	GENE	100
CP0441	356234	357538	+	1305	1305	GENE	100
CP0440	357495	360167	+	2673	2673	GENE	99.9
CP0439	360121	360543	+	423	426	GENE	99.3
CP0438	360589	361296	+	708	708	GENE	100
CP0437	361274	362200	+	927	927	GENE	99.7
CP0436	362178	363272	-	1095	1095	GENE	100
CP0435	363663	364745	+	1083	1083	GENE	100
CP0434	364745	366877	+	2133	2133	GENE	100
CP0433	366906	368105	+	1200	1200	GENE	100
CP0432	368122	368565	+	444	444	GENE	100
CP0431	368895	370142	+	1248	1581	GENE	78.9
CP0430	370359	370628	+	270	270	GENE	100
CP0429	370655	372409	+	1755	1755	GENE	100
CP0428	372502	373563	+	1062	1062	GENE	99.7
CP0427	373613	374089	-	477	477	GENE	100
CP0426	374112	375851	-	1740	1740	GENE	100
CP0425	376211	376504	-	294	294	GENE	100
CP0424	376776	377240	+	465	465	GENE	100
CP0423	377231	378091	+	861	861	GENE	100
CP0422	378064	379008	+	945	945	GENE	100
CP0421	378986	379456	-	471	498	GENE	93.9
CP0420	379513	379662	-	150	150	GENE	100
CP0419	379692	380792	+	1101	1101	GENE	99.7
CP0417	382036	383013	+	978	978	GENE	100
CP0416	382970	384835	-	1866	1866	GENE	100
CP0415	384848	385891	-	1044	1140	GENE	91.3
CP0414	386116	387090	-	975	975	GENE	100
CP0413	387090	388436	-	1347	1356	GENE	99.3
CP0412	388439	388975	-	537	780	GENE	68.7
CP0411	389202	390185	-	984	984	GENE	100
CP0410	390301	390504	+	204	204	GENE	100
CP0409	390681	391187	+	507	516	GENE	98.2
CP0408	391388	392935	+	1548	1548	GENE	100
CP0407	393074	394333	+	1260	1281	GENE	98.1
CP0406	394393	394638	+	246	246	GENE	100
CP0405	394667	396010	+	1344	1392	GENE	96.1
CP0404	396088	397389	-	1302	1308	GENE	99.1
CP0402	397606	397941	-	336	354	GENE	94.9
CP0401	397966	398817	-	852	852	GENE	100
CP0400	399075	399236	-	162	177	GENE	91.4
CP0399	399632	401320	+	1689	1809	GENE	93.4
CP0398	401419	402822	-	1404	1440	GENE	97.5
CP0397	402879	404117	-	1239	1239	GENE	100
CP0396	404280	404603	+	324	324	GENE	100
CP0395	404552	405187	-	636	774	GENE	82.1
CP0394	405440	407158	-	1719	1749	GENE	98.3
CP0393	407466	407741	+	276	276	GENE	100
CP0392	408028	409047	+	1020	1035	GENE	98.5
CP0391	409476	409943	+	468	468	GENE	100
CP0390	410602	411339	+	738	738	GENE	99.6
CP0389.1	411290	411610	+	321	321	GENE	100
CP0389	411638	411736	+	99	99	GENE	100
CP0388	411851	413065	+	1215	1215	GENE	100
CP0387	413300	414415	+	1116	1116	GENE	100
CP0386	414647	415006	+	360	360	GENE	100
CP0385	415187	415504	+	318	318	GENE	100
CP0384	415544	415651	+	108	108	GENE	100
CP0383	415880	417721	+	1842	1842	GENE	100
CP0382	417718	418464	+	747	747	GENE	100
CP0381	418621	419118	+	498	498	GENE	100
CP0380	419354	419797	+	444	444	GENE	100
CP0379	419844	420938	-	1095	1095	GENE	100
CP0378	420942	423668	-	2727	2727	GENE	100
CP0377	423822	424268	+	447	447	GENE	100
CP0376	424195	425379	+	1185	1185	GENE	100
CP0374	427137	427367	+	231	231	GENE	100
CP0373	427533	427871	-	339	717	FRAG	47.1
CP0372	428246	429181	-	936	948	GENE	98.7
CP0371	429359	429877	-	519	519	GENE	100
CP0370	430019	431029	-	1011	1500	GENE	67.3
CP0369	431543	432025	-	483	483	GENE	100
CP0368	432196	432696	-	501	501	GENE	100
CP0367	432829	434823	+	1995	1995	GENE	100
CP0366	434816	435592	-	777	819	GENE	94.9
CP0365	435631	436644	-	1014	1014	GENE	99.7
CP0364	437007	437132	-	126	186	GENE	67.2
CP0363	437314	437886	+	573	573	GENE	100
CP0362	437936	438226	+	291	348	GENE	83.5
CP0361	438236	439471	+	1236	1236	GENE	100
CP0360	439464	440678	+	1215	1215	GENE	100
CP0359	440738	441853	-	1116	1116	GENE	100
CP0358	441878	442537	-	660	738	GENE	89.4
CP0357	443033	443203	+	171	171	GENE	100
CP0356	443379	444026	+	648	648	GENE	100
CP0355	444036	444809	+	774	774	GENE	99.6
CP0354	444992	445384	-	393	393	GENE	100
CP0353	445385	446494	-	1110	1110	GENE	100
CP0351	447368	448387	-	1020	1020	GENE	100
CP0350	448463	448915	-	453	777	GENE	58.1
CP0349	449469	450368	+	900	900	GENE	100
CP0348	450355	451242	-	888	888	GENE	100
CP0347	451227	451418	-	192	192	GENE	100
CP0346	451605	452084	+	480	480	GENE	100
CP0345	452145	452630	+	486	486	GENE	100
CP0344	452623	453336	+	714	714	GENE	100
CP0343	453333	454112	+	780	780	GENE	100
CP0342	454090	454749	+	660	660	GENE	100
CP0341	454724	456703	-	1980	1980	GENE	99.8
CP0340	456669	457643	-	975	975	GENE	100
CP0339	457718	458932	-	1215	1215	GENE	100
CP0338	459054	459356	-	303	303	GENE	100
CP0337	459741	460535	-	795	795	GENE	100
CP0336	460450	461901	-	1452	1452	GENE	100
CP0335	462374	464335	-	1962	1962	GENE	100
CP0334	464322	464609	-	288	288	GENE	100
CP0333	464606	465499	-	894	894	GENE	100
CP0332	465517	465636	+	120	120	GENE	100
CP0331	465743	466288	+	546	546	GENE	100
CP0330	466292	466720	+	429	429	GENE	100
CP0329	467062	468465	+	1404	1404	GENE	100
CP0328	468481	469068	+	588	588	GENE	100
CP0327	469034	469612	-	579	579	GENE	100
CP0326	469708	471219	+	1512	1512	GENE	100
CP0325	471223	472185	+	963	963	GENE	100
CP0324	472182	472823	+	642	642	GENE	100
CP0323	472827	473597	+	771	771	GENE	100
CP0322	473649	473984	-	336	336	GENE	100
CP0321	474012	474317	-	306	306	GENE	100
CP0320	474427	474774	-	348	348	GENE	100
CP0319	474774	476672	-	1899	2190	GENE	86.7
CP0318	476973	478403	-	1431	1431	GENE	100
CP0317	478400	479119	-	720	720	GENE	100
CP0316	479317	481854	+	2538	2538	GENE	100
CP0315	481832	482917	-	1086	1086	GENE	100
CP0314	483183	483581	+	399	528	GENE	74.9
CP0313	483606	484244	+	639	639	GENE	100
CP0312	484392	485342	+	951	951	GENE	100
CP0311	485514	486032	+	519	519	GENE	100
CP0310	486230	487483	+	1254	1254	GENE	100
CP0308	492273	495083	+	2811	2811	GENE	100
CP0307	495127	497919	+	2793	2793	GENE	100
CP0306	498069	500855	+	2787	2787	GENE	100
CP0305	501196	502311	-	1116	1116	GENE	100
CP0304	502348	502470	+	123	123	GENE	100
CP0303	502828	505611	-	2784	2787	GENE	99.9
CP0302	505774	508560	+	2787	2850	GENE	97.8
CP0301	508818	510362	+	1545	1545	GENE	100
CP0300	510452	510547	+	96	96	GENE	100
CP0299	510733	513654	+	2922	2988	GENE	97.8
CP0298	513681	516617	+	2937	2937	GENE	100
CP0297	516955	518889	-	1935	2079	GENE	93.1
CP0296	519334	519456	-	123	123	GENE	100
CP0295	519477	521366	-	1890	1890	GENE	99.8
CP0294	521734	523788	-	2055	2088	GENE	98.1
CP0293	524117	524458	-	342	390	GENE	87.6
CP0292	524490	525179	-	690	852	GENE	80.9
CP0291	525342	525992	-	651	798	GENE	81.5
CP0290	526535	528553	-	2019	2019	GENE	100
CP0289	528689	529858	-	1170	1170	GENE	99.7
CP0288	529864	530169	-	306	480	GENE	62.9
CP0287	530369	530713	-	345	345	GENE	99.1
CP0286	531225	534041	+	2817	2817	GENE	100
CP0285	534134	536938	+	2805	2859	GENE	98.1
CP0283	540227	542905	+	2679	2841	GENE	94.3
CP0282	543079	545406	-	2328	2328	GENE	100
CP0281	545568	546914	-	1347	1527	GENE	88
CP0280	547125	548894	-	1770	1770	GENE	100
CP0279	549003	551165	-	2163	2163	GENE	100
CP0278	551176	552165	-	990	990	GENE	100
CP0277	552162	553427	-	1266	1266	GENE	100
CP0276	553528	554355	-	828	1419	FRAG	58.1
CP0275	554934	555746	-	813	813	GENE	100
CP0274	555968	556624	-	657	657	GENE	100
CP0272	558279	559058	-	780	780	GENE	100
CP0271	559187	562288	+	3102	3102	GENE	100
CP0270	562687	563148	+	462	858	FRAG	53.7
CP0269	563359	563553	+	195	195	GENE	100
CP0268	563723	565057	-	1335	1335	GENE	100
CP0267	565430	566380	-	951	1632	FRAG	58.2
CP0266	567085	567417	-	333	378	GENE	88
CP0265	567414	568316	-	903	903	GENE	100
CP0264	568600	570657	+	2058	2058	GENE	100
CP0263	570654	571886	-	1233	1233	GENE	100
CP0262	571973	572128	+	156	156	GENE	100
CP0261	572173	572325	-	153	153	GENE	100
CP0260	572464	572685	-	222	222	GENE	100
CP0259	572924	574117	+	1194	1194	GENE	100
CP0258	574114	575136	+	1023	1023	GENE	99.7
CP0257	575138	575410	-	273	273	GENE	100
CP0256	575403	576356	-	954	954	GENE	100
CP0255	576524	577681	-	1158	1158	GENE	100
CP0254	577981	579687	+	1707	1707	GENE	100
CP0253	579779	580975	+	1197	1224	GENE	97.8
CP0252	580972	581526	+	555	555	GENE	100
CP0251	581556	583538	+	1983	1983	GENE	100
CP0250	583516	583620	-	105	105	GENE	100
CP0249	584145	585839	+	1695	2031	GENE	83.4
CP0248	586033	586431	+	399	591	GENE	67.3
CP0247	586383	587165	+	783	783	GENE	100
CP0246	587464	587625	+	162	162	GENE	100
CP0244	588135	589298	+	1164	1164	GENE	100
CP0243	589463	589813	+	351	351	GENE	100
CP0242	589875	591737	+	1863	1863	GENE	100
CP0241	591764	591997	+	234	234	GENE	98.7
CP0240	591969	593078	+	1110	1110	GENE	100
CP0239	593051	593845	+	795	795	GENE	99.6
CP0238	593814	594506	+	693	714	GENE	97
CP0237	594574	596136	-	1563	1563	GENE	100
CP0236	596114	596953	-	840	840	GENE	99.6
CP0235	597151	598125	-	975	975	GENE	100
CP0234	598223	598996	-	774	774	GENE	100
CP0233	598965	599540	-	576	576	GENE	100
CP0232	599560	600888	-	1329	1494	GENE	88.9
CP0231	601309	601980	+	672	672	GENE	100
CP0230	602045	602377	+	333	333	GENE	99.1
CP0229	602425	603504	+	1080	1080	GENE	99.7
CP0228	603844	604608	+	765	765	GENE	100
CP0227	604790	604894	-	105	105	GENE	100
CP0226	605029	606018	-	990	990	GENE	100
CP0225	606045	607226	-	1182	1182	GENE	100
CP0224	607240	608484	-	1245	1245	GENE	100
CP0223	608484	609581	-	1098	1098	GENE	100
CP0222	609779	610576	-	798	798	GENE	100
CP0221	610564	611391	-	828	828	GENE	100
CP0220	611394	611996	-	603	603	GENE	100
CP0219	612252	612710	+	459	459	GENE	100
CP0218	612786	613109	+	324	399	GENE	81.1
CP0217	613115	613621	+	507	507	GENE	100
CP0216	613667	615016	+	1350	1350	GENE	100
CP0215	615155	615514	+	360	360	GENE	100
CP0214	615534	615836	+	303	303	GENE	100
CP0213	616027	618870	+	2844	2844	GENE	100
CP0212	619016	624187	+	5172	5199	GENE	99.5
CP0211	624492	625328	+	837	837	GENE	99.6
CP0210	625325	626062	+	738	738	GENE	100
CP0209	626047	626928	+	882	882	GENE	100
CP0208	626844	627851	-	1008	1032	GENE	97.7
CP0207	627952	628206	-	255	255	GENE	100
CP0206	628231	628551	-	321	321	GENE	100
CP0205	628983	629513	+	531	531	GENE	100
CP0204	629510	630553	-	1044	1044	GENE	100
CP0203	630574	630891	-	318	318	GENE	100
CP0202	630899	632983	-	2085	2085	GENE	100
CP0201	633017	633490	-	474	474	GENE	100
CP0200	633538	633909	-	372	372	GENE	100
CP0199	634131	635069	-	939	939	GENE	99.7
CP0198	635176	635466	+	291	291	GENE	100
CP0197	635620	637566	+	1947	1947	GENE	99.8
CP0196	637644	638234	-	591	591	GENE	100
CP0195	638513	640183	-	1671	1671	GENE	99.8
CP0194	640170	640286	+	117	117	GENE	100
CP0193	640350	640622	-	273	273	GENE	100
CP0192	640699	640806	-	108	108	GENE	100
CP0191	641064	641252	+	189	189	GENE	100
CP0190	641417	642934	-	1518	1518	GENE	100
CP0189	643190	643726	-	537	537	GENE	100
CP0188	644237	645358	-	1122	1122	GENE	100
CP0187	645612	647378	-	1767	1767	GENE	100
CP0186	647464	651672	-	4209	4209	GENE	100
CP0185	651852	652952	-	1101	1101	GENE	100
CP0184	653226	653375	+	150	150	GENE	100
CP0183	653538	654215	+	678	786	GENE	86.2
CP0182	654408	655142	+	735	927	GENE	79.2
CP0181	655139	655789	+	651	651	GENE	100
CP0180	655786	656424	+	639	639	GENE	100
CP0179	656429	658114	+	1686	1686	GENE	100
CP0178	658068	659444	-	1377	1377	GENE	100
CP0177	659674	661941	+	2268	2268	GENE	100
CP0176	662010	662726	-	717	717	GENE	100
CP0175	662713	663267	-	555	555	GENE	100
CP0174	663301	663816	-	516	516	GENE	100
CP0172	665062	665217	-	156	156	GENE	100
CP0171	665217	665480	+	264	264	GENE	100
CP0170	666175	666690	+	516	963	FRAG	53.4
CP0169	666683	667318	+	636	636	GENE	100
CP0168	667315	668118	+	804	804	GENE	99.6
CP0167	668064	668798	-	735	735	GENE	100
CP0166	668825	669502	+	678	678	GENE	99.1
CP0165	669722	670042	+	321	321	GENE	100
CP0164	669999	671123	+	1125	1125	GENE	100
CP0163	671184	673139	-	1956	1956	GENE	100
CP0162	673324	674508	+	1185	1185	GENE	100
CP0161	674763	675449	+	687	687	GENE	100
CP0160	675406	675951	+	546	546	GENE	100
CP0159	675962	676720	+	759	759	GENE	100
CP0158	676835	677284	-	450	600	GENE	74.9
CP0157	677695	678345	+	651	651	GENE	100
CP0156	678466	678786	+	321	321	GENE	100
CP0155	678710	679798	-	1089	1089	GENE	99.7
CP0154	679905	682283	+	2379	2379	GENE	99.9
CP0153	682280	683251	+	972	972	GENE	100
CP0152	683261	683782	+	522	522	GENE	100
CP0151	683798	685537	-	1740	1740	GENE	100
CP0150	685538	686866	-	1329	1482	GENE	89.7
CP0149	687001	689124	-	2124	2124	GENE	99.9
CP0148	689146	689469	-	324	324	GENE	100
CP0147	689695	689892	-	198	198	GENE	100
CP0146	690055	690375	-	321	321	GENE	100
CP0145	690423	691427	-	1005	1005	GENE	100
CP0143	692515	692961	-	447	753	FRAG	59.2
CP0142	693469	693876	-	408	561	GENE	72.6
CP0141	694026	694766	-	741	741	GENE	100
CP0140	694892	696217	-	1326	1326	GENE	100
CP0139	696335	696967	-	633	633	GENE	100
CP0138	697027	697311	+	285	285	GENE	100
CP0137	697348	698742	-	1395	1395	GENE	100
CP0136	698739	699347	-	609	609	GENE	100
CP0135	699341	701953	-	2613	2613	GENE	99.9
CP0134	701977	702978	-	1002	1002	GENE	100
CP0133	703102	704724	-	1623	1623	GENE	100
CP0132	704953	705459	-	507	507	GENE	100
CP0131	706056	707462	+	1407	1407	GENE	100
CP0130	707806	709641	+	1836	1836	GENE	100
CP0129	709628	710335	+	708	708	GENE	100
CP0128	710332	710766	-	435	435	GENE	100
CP0127	710838	711461	-	624	624	GENE	100
CP0126	711463	711846	-	384	507	GENE	75.6
CP0125	712112	712981	-	870	963	GENE	90.3
CP0124	713482	714213	-	732	834	GENE	87.7
CP0123	714330	715337	-	1008	1008	GENE	100
CP0122	715379	715807	-	429	429	GENE	100
CP0121	715814	716938	-	1125	1176	GENE	95.4
CP0120	716959	717126	-	168	402	FRAG	41.4
CP0119	717382	717750	-	369	369	GENE	100
CP0118	717806	719179	-	1374	1389	GENE	98.9
CP0117	719204	719638	-	435	435	GENE	100
CP0116	719631	720128	-	498	498	GENE	100
CP0115	720146	720517	-	372	372	GENE	100
CP0114	720528	721079	-	552	552	GENE	100
CP0113	721106	721507	-	402	402	GENE	100
CP0112	721525	722067	-	543	543	GENE	100
CP0111	722069	722404	-	336	336	GENE	100
CP0110	722418	722786	-	369	369	GENE	100
CP0109	722809	723069	-	261	261	GENE	100
CP0108	723062	723280	-	219	219	GENE	98.6
CP0107	723283	723699	-	417	417	GENE	100
CP0106	723728	724399	-	672	672	GENE	100
CP0105	724415	724750	-	336	336	GENE	100
CP0104	724769	725035	-	267	267	GENE	100
CP0103	725041	725895	-	855	855	GENE	100
CP0102	725917	726252	-	336	336	GENE	100
CP0101	726269	726943	-	675	675	GENE	100
CP0100	726976	727635	-	660	660	GENE	100
CP0099	727924	728925	-	1002	1002	GENE	99.7
CP0098	729029	729616	-	588	966	GENE	60.7
CP0097	729984	730823	-	840	840	GENE	100
CP0096	730836	731297	-	462	462	GENE	100
CP0095	731309	732157	-	849	864	GENE	98.3
CP0094	732187	733596	-	1410	1626	GENE	86.7
CP0093	733822	734289	-	468	468	GENE	100
CP0092	734420	735169	-	750	750	GENE	100
CP0091	735263	735373	+	111	111	GENE	100
CP0090	735370	735795	-	426	426	GENE	100
CP0089	735774	736490	-	717	717	GENE	100
CP0088	736855	737163	+	309	309	GENE	100
CP0087	737179	737649	-	471	471	GENE	100
CP0086	737646	738422	-	777	777	GENE	100
CP0085	738491	740245	-	1755	1755	GENE	100
CP0084	740220	741392	-	1173	1293	GENE	90.7
CP0083	741876	742079	-	204	204	GENE	100
CP0082	742323	743690	+	1368	1368	GENE	100
CP0081	743761	747432	+	3672	3723	GENE	98.6
CP0080	747496	748380	-	885	885	GENE	100
CP0079	748531	749487	+	957	957	GENE	100
CP0078	749501	750100	+	600	600	GENE	100
CP0077	750087	750521	+	435	453	GENE	96
CP0076	750524	750952	-	429	429	GENE	100
CP0075	751063	752373	+	1311	1311	GENE	100
CP0074	752660	752788	+	129	180	GENE	71.2
CP0073	752896	753990	-	1095	1095	GENE	100
CP0072	754087	755241	-	1155	1155	GENE	100
CP0071	755370	756539	-	1170	1170	GENE	100
CP0070	756575	757723	-	1149	1149	GENE	99.7
CP0069	758001	758642	-	642	642	GENE	100
CP0068	759044	760252	-	1209	1209	GENE	100
CP0067	760290	761570	-	1281	1281	GENE	100
CP0066	761577	762251	-	675	675	GENE	100
CP0065	762306	763280	+	975	975	GENE	100
CP0064	763270	764244	+	975	975	GENE	100
CP0063	764319	764519	+	201	204	GENE	98.5
CP0062	764500	765135	-	636	861	GENE	73.8
CP0061	765429	765542	+	114	114	GENE	100
CP0060	765495	765683	-	189	189	GENE	100
CP0059	765886	766539	+	654	654	GENE	100
CP0058	766704	767462	+	759	759	GENE	100
CP0057	767506	767973	-	468	1221	FRAG	38.2
CP0056	768755	769666	-	912	1248	GENE	73
CP0055	770004	770774	-	771	771	GENE	100
CP0054	770780	772234	-	1455	1455	GENE	100
CP0053	772559	773578	-	1020	1020	GENE	100
CP0052	773649	776921	-	3273	3273	GENE	99.9
CP0051	777538	778707	+	1170	1170	GENE	100
CP0050	779130	779924	+	795	834	GENE	95.3
CP0049	779924	780772	+	849	849	GENE	100
CP0048	780780	781526	+	747	747	GENE	100
CP0047	781504	782046	+	543	543	GENE	100
CP0046	782419	782934	+	516	516	GENE	100
CP0045	782921	783997	+	1077	1077	GENE	100
CP0044	784248	786344	-	2097	2760	GENE	76
CP0043	787004	788512	-	1509	1509	GENE	100
CP0042	788528	789643	-	1116	1116	GENE	100
CP0041	789653	790495	-	843	843	GENE	100
CP0040	790499	790849	-	351	507	GENE	69
CP0039	791023	792351	-	1329	1329	GENE	100
CP0038	792353	793027	-	675	675	GENE	100
CP0037	793061	793510	-	450	450	GENE	100
CP0036	793529	793783	-	255	255	GENE	100
CP0035	793805	794053	-	249	249	GENE	100
CP0034	794100	796622	-	2523	2538	GENE	99.4
CP0033	796636	797028	-	393	393	GENE	100
CP0032	797395	798414	-	1020	1020	GENE	100
CP0031	798964	800772	+	1809	1809	GENE	100
CP0030	800776	802212	+	1437	1437	GENE	100
CP0029	802317	802616	+	300	300	GENE	100
CP0028	802616	802936	+	321	321	GENE	100
CP0027	803223	804200	+	978	978	GENE	100
CP0026	804310	804546	+	237	237	GENE	100
CP0025	804984	805799	+	816	816	GENE	100
CP0024	805796	806284	+	489	489	GENE	100
CP0023	806291	807013	+	723	723	GENE	100
CP0022	807010	807834	-	825	825	GENE	100
CP0021	807891	808118	-	228	228	GENE	100
CP0020	808184	810622	-	2439	2439	GENE	99.9
CP0019	810884	813502	+	2619	2619	GENE	100
CP0018	813829	815784	-	1956	1956	GENE	100
CP0017	815896	817164	-	1269	1269	GENE	99.5
CP0016	817267	818910	-	1644	1644	GENE	100
CP0015	818894	819070	+	177	177	GENE	100
CP0014	819405	820286	+	882	882	GENE	100
CP0013	820405	821034	-	630	630	GENE	100
CP0012	821251	822225	+	975	975	GENE	100
CP0011	822306	822974	-	669	669	GENE	100
CP0009	823295	824992	-	1698	1710	GENE	99.3
CP0008	824991	828065	+	3075	3075	GENE	99.7
CP0007	828361	831204	+	2844	3153	GENE	90.1
CP0006	831164	832177	-	1014	1014	GENE	100
CP0005	832167	833354	-	1188	1188	GENE	100
CP0004	833488	835389	-	1902	2169	GENE	87.7
CP0003	835769	836197	+	429	429	GENE	100
CP0002	836268	837671	+	1404	1404	GENE	100
CP0001	837692	838690	-	999	999	GENE	100
CP1128	838916	839032	-	117	117	GENE	100
CP1127	839045	839209	-	165	165	GENE	100
CP1126	839281	840876	+	1596	1596	GENE	100
CP1125	841440	842156	-	717	870	GENE	82.4
CP1124	842325	842855	-	531	531	GENE	100
CP1123	842917	843084	-	168	168	GENE	100
CP1122	843026	843733	-	708	708	GENE	100
CP1121	843930	845759	+	1830	1830	GENE	100
CP1120	846517	847407	+	891	1482	GENE	60
CP1119	847480	848328	-	849	849	GENE	100
CP1118	848359	848658	-	300	300	GENE	100
CP1117	848919	850124	+	1206	1206	GENE	100
CP1116	850289	852001	+	1713	1776	GENE	96.4
CP1115	852100	852459	+	360	405	GENE	88.8
CP1114	852432	853784	+	1353	1353	GENE	100
CP1113	853810	854322	+	513	513	GENE	100
CP1112	854279	855019	+	741	741	GENE	99.6
CP1111	855026	855700	+	675	675	GENE	100
CP1110	855858	856919	-	1062	1062	GENE	100
CP1109	857291	857833	-	543	543	GENE	100
CP1108	857843	859129	-	1287	1287	GENE	100
CP1107	859120	859704	-	585	585	GENE	100
CP1106	859713	861104	-	1392	1392	GENE	100
CP1105	861206	861502	+	297	297	GENE	100
CP1104	861481	862488	+	1008	1008	GENE	100
CP1103	862440	865055	-	2616	2616	GENE	100
CP1102	865788	866456	+	669	795	GENE	84.1
CP1101	866463	867785	-	1323	1323	GENE	100
CP1100	867788	869707	-	1920	1920	GENE	99.8
CP1099	869810	870520	+	711	711	GENE	100
CP1098	870517	870750	+	234	234	GENE	100
CP1097	870733	871353	-	621	621	GENE	100
CP1096	871568	872812	+	1245	1245	GENE	100
CP1095	873295	874503	+	1209	1581	GENE	76.2
CP1094	874827	875417	+	591	627	GENE	94.2
CP1093	875414	875803	-	390	390	GENE	100
CP1092	875910	876527	-	618	618	GENE	100
CP1091	876517	877095	-	579	579	GENE	100
CP1090	877092	878387	-	1296	1296	GENE	100
CP1089	878419	879207	-	789	789	GENE	100
CP1088	879211	879618	-	408	408	GENE	100
CP1087	879615	880313	-	699	699	GENE	100
CP1086	881392	882618	+	1227	2145	GENE	57.1
CP1085	883367	883726	+	360	786	FRAG	45.6
CP1084	883864	884757	+	894	894	GENE	99.7
CP1083	884761	886641	+	1881	1881	GENE	100
CP1082	886652	887428	+	777	777	GENE	100
CP1081	887430	890372	-	2943	2943	GENE	99.9
CP1080	890427	892241	-	1815	1815	GENE	100
CP1079	892238	894145	-	1908	1908	GENE	100
CP1078	894212	894343	+	132	132	GENE	100
CP1077	894574	895329	+	756	834	GENE	90.6
CP1076	895450	896520	+	1071	1071	GENE	100
CP1075	896641	898665	+	2025	2025	GENE	100
CP1074	898922	900019	+	1098	1098	GENE	100
CP1073	900168	901181	+	1014	1014	GENE	99.7
CP1072	901259	902308	-	1050	1050	GENE	100
CP1071	902568	903854	-	1287	1287	GENE	99.8
CP1070	904046	906019	-	1974	1974	GENE	100
CP1069	906028	907062	-	1035	1035	GENE	100
CP1068	907071	907625	-	555	555	GENE	100
CP1067	907629	908381	-	753	753	GENE	100
CP1066	908386	909153	-	768	768	GENE	100
CP1065	909186	911093	-	1908	1908	GENE	100
CP1064	911293	912204	+	912	918	GENE	99.3
CP1063	912275	913609	-	1335	1335	GENE	100
CP1062	913642	915108	-	1467	1467	GENE	100
CP1061	915145	915507	-	363	363	GENE	100
CP1060	915528	916223	-	696	696	GENE	100
CP1059	916446	918188	+	1743	1743	GENE	100
CP1058	918193	919260	+	1068	1068	GENE	100
CP1057	919430	920683	+	1254	1254	GENE	100
CP1056	920684	922948	+	2265	2265	GENE	100
CP1055	922938	924428	+	1491	1491	GENE	100
CP1054	924438	925613	+	1176	1176	GENE	100
CP1053	925637	926008	+	372	372	GENE	100
CP1052	926024	926458	+	435	435	GENE	100
CP1051	926461	926985	+	525	525	GENE	100
CP1050	926990	927994	+	1005	1005	GENE	100
CP1049	928079	928555	+	477	477	GENE	100
CP1048	928821	929690	-	870	870	GENE	100
CP1047	929698	929865	-	168	288	FRAG	57.9
CP1046	929997	930917	-	921	921	GENE	100
CP1045	930932	931633	-	702	702	GENE	100
CP1044	931754	932551	-	798	834	GENE	95.7
CP1043	932587	933594	-	1008	1008	GENE	100
CP1042	934139	934624	+	486	558	GENE	87
CP1041	934974	935285	+	312	312	GENE	99
CP1040	935159	935371	-	213	213	GENE	100
CP1039	935590	935760	+	171	171	GENE	100
CP1038	936147	937070	-	924	924	GENE	100
CP1037	937067	938452	-	1386	1386	GENE	99.8
CP1035	938876	939340	+	465	465	GENE	100
CP1034	939365	943012	-	3648	3648	GENE	100
CP1033	943042	944280	-	1239	1239	GENE	100
CP1032	944465	945094	-	630	630	GENE	100
CP1031	945101	946429	-	1329	1329	GENE	100
CP1030	946652	947485	+	834	906	GENE	92
CP1029	947545	948870	+	1326	1326	GENE	100
CP1028	949054	951966	+	2913	2913	GENE	100
CP1027	952060	952245	+	186	186	GENE	100
CP1026	952314	952514	-	201	201	GENE	100
CP1025	952590	954053	-	1464	1464	GENE	100
CP1024	954170	955402	-	1233	1233	GENE	100
CP1023	955432	956697	-	1266	1266	GENE	100
CP1022	956707	957318	-	612	612	GENE	100
CP1021	957497	958348	-	852	1329	GENE	64
CP1020	959111	962611	+	3501	3501	GENE	100
CP1019	962616	963716	+	1101	1101	GENE	100
CP1018	963719	965521	+	1803	1803	GENE	100
CP1017	965915	967939	+	2025	2301	GENE	88
CP1016	967960	969129	+	1170	1170	GENE	100
CP1015	969126	970160	-	1035	1035	GENE	100
CP1014	970314	971318	-	1005	1005	GENE	100
CP1013	971315	972700	-	1386	1386	GENE	100
CP1012	972712	973080	-	369	369	GENE	100
CP1011	973077	974378	-	1302	1302	GENE	100
CP1009	974928	975773	-	846	1026	GENE	82.4
CP1008	976245	977045	-	801	801	GENE	99.6
CP1007	977042	978196	-	1155	1155	GENE	100
CP1006	978151	978837	-	687	687	GENE	100
CP1005	979188	979700	+	513	708	GENE	72.3
CP1004	979741	980268	+	528	528	GENE	100
CP1003	980236	980814	-	579	579	GENE	100
CP1002	980854	981993	+	1140	1140	GENE	100
CP1001	981990	983900	-	1911	2052	GENE	93.1
CP1000	983978	984724	-	747	747	GENE	100
CP0999	984768	986051	-	1284	1284	GENE	100
CP0998	986095	987225	+	1131	1131	GENE	100
CP0997	987286	988542	+	1257	1257	GENE	100
CP0996	988556	989020	+	465	465	GENE	100
CP0995	989069	990430	-	1362	1362	GENE	100
CP0994	990695	991348	+	654	654	GENE	100
CP0993	991467	992843	+	1377	1377	GENE	100
CP0992	992856	993308	+	453	453	GENE	100
CP0991	993312	993977	-	666	666	GENE	100
CP0990	993965	994762	-	798	798	GENE	100
CP0989	994764	997184	-	2421	2421	GENE	100
CP0988	999343	999501	-	159	159	GENE	100
CP0987	1001560	1002189	-	630	651	GENE	96.8
CP0986	1002990	1003535	+	546	546	GENE	100
CP0985	1003373	1003720	-	348	348	GENE	100
CP0984	1003834	1004730	+	897	897	GENE	100
CP0983	1004893	1006188	-	1296	1296	GENE	100
CP0982	1006329	1006682	-	354	354	GENE	100
CP0981	1006753	1007958	-	1206	1206	GENE	100
CP0980	1008228	1008599	-	372	372	GENE	100
CP0979	1009015	1011483	+	2469	2469	GENE	99.9
CP0978	1011439	1012248	-	810	1308	GENE	61.8
CP0977	1012782	1014158	-	1377	1377	GENE	100
CP0976	1014139	1015128	-	990	990	GENE	100
CP0975	1015139	1018396	-	3258	3258	GENE	100
CP0974	1018366	1020984	-	2619	2619	GENE	100
CP0973	1021217	1023214	+	1998	1998	GENE	99.8
CP0972	1023208	1024050	-	843	882	GENE	95.6
CP0971	1024311	1024883	+	573	573	GENE	100
CP0970	1024927	1025148	+	222	222	GENE	100
CP0969	1025173	1026060	-	888	888	GENE	100
CP0968	1026224	1027783	-	1560	1560	GENE	100
CP0967	1028198	1029541	+	1344	1344	GENE	100
CP0966	1029558	1030607	+	1050	1050	GENE	100
CP0965	1030610	1031863	+	1254	1254	GENE	100
CP0964	1031866	1032567	+	702	702	GENE	100
CP0963	1032586	1033743	+	1158	1158	GENE	100
CP0962	1033649	1034722	+	1074	1074	GENE	100
CP0961	1034732	1037161	+	2430	2430	GENE	99.9
CP0960	1037235	1037663	-	429	429	GENE	100
CP0959	1037765	1038103	-	339	339	GENE	100
CP0958	1038100	1038885	-	786	786	GENE	100
CP0957	1038960	1039292	+	333	333	GENE	100
CP0956	1039302	1040330	+	1029	1029	GENE	100
CP0955	1040305	1041366	-	1062	1062	GENE	100
CP0954	1041452	1043113	+	1662	1662	GENE	99.8
CP0953	1043110	1043298	+	189	189	GENE	100
CP0951	1043811	1044170	+	360	360	GENE	100
CP0950	1044187	1045437	+	1251	1251	GENE	100
CP0949	1045440	1045892	+	453	453	GENE	100
CP0948	1045926	1046573	-	648	648	GENE	100
CP0947	1046728	1047783	+	1056	1056	GENE	100
CP0946	1047778	1048755	-	978	978	GENE	100
CP0945	1048885	1049646	+	762	762	GENE	100
CP0944	1049664	1051280	+	1617	1617	GENE	100
CP0943	1051484	1052446	+	963	1113	GENE	86.5
CP0942	1052375	1054624	-	2250	2250	GENE	100
CP0941	1054573	1055250	-	678	678	GENE	100
CP0940	1055410	1055910	+	501	501	GENE	100
CP0939	1056017	1057159	-	1143	1143	GENE	100
CP0938	1057231	1058112	-	882	1101	GENE	80.1
CP0937	1058533	1059642	-	1110	1110	GENE	99.7
CP0936	1059672	1059809	-	138	138	GENE	100
CP0935	1060207	1060683	+	477	477	GENE	100
CP0934	1060959	1061081	+	123	123	GENE	100
CP0933	1061206	1061346	+	141	141	GENE	100
CP0932	1061488	1063071	+	1584	1584	GENE	100
CP0931	1063068	1064492	-	1425	1425	GENE	100
CP0930	1064564	1064701	-	138	138	GENE	100
CP0929	1064698	1064823	-	126	126	GENE	100
CP0928	1065107	1065931	+	825	1047	GENE	78.7
CP0927	1065873	1066151	-	279	420	GENE	66.2
CP0925	1066686	1066823	+	138	138	GENE	100
CP0924	1066846	1067151	+	306	306	GENE	100
CP0923	1067196	1067672	-	477	477	GENE	100
CP0922	1068078	1068548	+	471	471	GENE	100
CP0921	1068551	1070362	-	1812	1812	GENE	100
CP0920	1070365	1072851	-	2487	2487	GENE	100
CP0919	1073335	1075107	+	1773	1785	GENE	99.3
CP0918	1075164	1075268	+	105	105	GENE	100
CP0917	1075328	1075591	+	264	264	GENE	100
CP0915	1075862	1076350	+	489	489	GENE	100
CP0914	1076420	1077013	+	594	594	GENE	100
CP0913	1077092	1080094	-	3003	3033	GENE	99
CP0912	1080846	1081412	+	567	621	GENE	91.3
CP0911	1081394	1082824	-	1431	1431	GENE	100
CP0910	1083279	1083836	+	558	558	GENE	100
CP0909	1083838	1084380	+	543	543	GENE	100
CP0908	1084472	1084810	+	339	339	GENE	100
CP0907	1084828	1085076	+	249	249	GENE	100
CP0906	1085092	1085601	+	510	510	GENE	100
CP0904	1086910	1088262	+	1353	1353	GENE	100
CP0903	1088310	1091138	-	2829	2829	GENE	100
CP0902	1091140	1092135	-	996	996	GENE	100
CP0901	1092146	1093693	-	1548	1548	GENE	100
CP0900	1094114	1094455	+	342	342	GENE	100
CP0899	1094468	1094650	+	183	183	GENE	100
CP0898	1094666	1095628	+	963	963	GENE	100
CP0897	1095748	1100577	+	4830	4830	GENE	100
CP0896	1100648	1102108	-	1461	1461	GENE	100
CP0895	1102272	1104086	-	1815	1815	GENE	100
CP0894	1104095	1105387	-	1293	1293	GENE	100
CP0893	1105862	1107238	+	1377	1377	GENE	100
CP0892	1107245	1109074	+	1830	1830	GENE	100
CP0891	1109162	1110352	+	1191	1191	GENE	100
CP0888	1110403	1111119	+	717	717	GENE	100
CP0887	1111128	1112000	-	873	873	GENE	99.7
CP0886	1112071	1113231	+	1161	1161	GENE	100
CP0885	1113245	1114126	+	882	882	GENE	100
CP0884	1114175	1114309	+	135	135	GENE	100
CP0883	1114604	1114738	+	135	135	GENE	100
CP0882	1114937	1115341	+	405	495	GENE	81.7
CP0881	1115574	1115708	+	135	138	GENE	97.8
CP0880	1115786	1116889	+	1104	1104	GENE	100
CP0879	1117075	1118106	+	1032	1032	GENE	100
CP0878	1118366	1119397	+	1032	1032	GENE	100
CP0877	1119681	1121147	+	1467	1467	GENE	99.8
CP0876	1121202	1122683	-	1482	1482	GENE	100
CP0875	1122732	1125656	+	2925	2925	GENE	100
CP0874	1125660	1126895	-	1236	1236	GENE	100
CP0873	1126904	1127701	-	798	798	GENE	100
CP0872	1128080	1131214	+	3135	3135	GENE	100
CP0871	1131235	1132275	+	1041	1041	GENE	100
CP0870	1132300	1132428	+	129	129	GENE	100
CP0869	1132425	1133099	+	675	675	GENE	100
CP0868	1133217	1133819	+	603	603	GENE	100
CP0867	1133773	1134687	-	915	915	GENE	100
CP0866	1134714	1135196	-	483	492	GENE	98.2
CP0865	1135762	1136145	+	384	561	GENE	68.3
CP0864	1136123	1136317	+	195	195	GENE	100
CP0863	1136336	1136701	+	366	366	GENE	100
CP0862	1136716	1137735	+	1020	1020	GENE	100
CP0861	1138100	1140145	+	2046	2046	GENE	100
CP0860	1140114	1141214	-	1101	1101	GENE	100
CP0859	1141218	1142291	-	1074	1074	GENE	99.7
CP0858	1142410	1143369	+	960	960	GENE	100
CP0857	1143557	1146289	+	2733	2733	GENE	100
CP0856	1146301	1146393	-	93	93	GENE	100
CP0855	1146465	1148549	-	2085	2085	GENE	100
CP0854	1148590	1148859	-	270	270	GENE	100
CP0853	1148871	1149002	-	132	132	GENE	100
CP0852	1149107	1149574	+	468	468	GENE	100
CP0851	1149681	1149794	+	114	231	FRAG	48.7
CP0850	1149791	1150498	-	708	708	GENE	100
CP0849	1150578	1151099	-	522	522	GENE	100
CP0848	1151114	1151635	-	522	522	GENE	100
CP0847	1151689	1152174	-	486	486	GENE	100
CP0846	1152509	1152613	+	105	186	FRAG	55.7
CP0845	1152643	1153929	+	1287	1287	GENE	100
CP0844	1153886	1154686	-	801	801	GENE	100
CP0843	1154767	1155375	-	609	609	GENE	99.5
CP0841	1156121	1157896	-	1776	1776	GENE	100
CP0840	1157948	1159330	+	1383	1383	GENE	100
CP0839	1159432	1160913	-	1482	1698	GENE	87.3
CP0838	1161337	1162599	+	1263	1269	GENE	99.5
CP0837	1162745	1164604	+	1860	1860	GENE	99.8
CP0836	1164709	1165641	+	933	933	GENE	100
CP0834	1166338	1167831	-	1494	1494	GENE	100
CP0833	1167850	1169382	-	1533	1533	GENE	100
CP0832	1169398	1169916	-	519	519	GENE	100
CP0831	1169916	1171376	-	1461	1461	GENE	99.8
CP0830	1171373	1171489	-	117	117	GENE	100
CP0829	1171738	1172037	+	300	300	GENE	100
CP0828	1172034	1172939	-	906	906	GENE	100
CP0827	1173005	1174585	+	1581	1581	GENE	99.6
CP0826	1174700	1174843	+	144	144	GENE	100
CP0825	1174878	1176458	+	1581	1581	GENE	100
CP0824	1176716	1177702	+	987	987	GENE	100
CP0823	1177726	1178547	+	822	822	GENE	100
CP0822	1178540	1179586	-	1047	1047	GENE	100
CP0821	1179795	1181252	-	1458	1458	GENE	100
CP0820	1181263	1181850	-	588	588	GENE	100
CP0819	1181884	1183200	-	1317	1317	GENE	100
CP0818	1183429	1184217	-	789	789	GENE	100
CP0817	1184267	1185700	-	1434	1434	GENE	100
CP0816	1185681	1186835	-	1155	1155	GENE	100
CP0815	1186820	1187899	-	1080	1080	GENE	100
CP0814	1187896	1188426	-	531	531	GENE	100
CP0813	1188362	1189699	-	1338	1338	GENE	100
CP0812	1189770	1190441	-	672	672	GENE	100
CP0811	1190423	1191694	-	1272	1272	GENE	100
CP0810	1191631	1192290	-	660	660	GENE	100
CP0809	1192269	1193417	-	1149	1149	GENE	100
CP0808	1193396	1194391	-	996	996	GENE	100
CP0807	1194598	1195290	-	693	699	GENE	99.1
CP0806	1195287	1196096	-	810	1089	GENE	74.3
CP0805	1196252	1197046	+	795	795	GENE	100
CP0804	1197306	1198307	+	1002	1002	GENE	100
CP0803	1198751	1199617	+	867	1323	GENE	65.5
CP0802	1199626	1200501	+	876	876	GENE	100
CP0801	1200662	1200973	+	312	312	GENE	100
CP0800	1201117	1201872	+	756	756	GENE	100
CP0799	1202129	1202404	+	276	552	FRAG	49.7
CP0798	1202455	1202526	+	72	105	GENE	67.6
CP0797	1202846	1205170	+	2325	1569	GENE	67.3
CP0796	1204445	1205170	+	726	726	GENE	100
CP0795	1205791	1206228	+	438	831	FRAG	52.5
CP0794	1206204	1206935	+	732	732	GENE	100
CP0793	1207201	1209303	+	2103	2103	GENE	99.9
CP0792	1209452	1210543	+	1092	1092	GENE	100
CP0791	1210786	1211385	+	600	834	GENE	71.5
CP0790	1211428	1213362	-	1935	1935	GENE	100
CP0789	1213367	1213624	-	258	258	GENE	100
CP0788	1213629	1213856	-	228	228	GENE	100
CP0787	1213860	1215524	-	1665	1665	GENE	100
CP0786	1215655	1216419	+	765	765	GENE	100
CP0785	1216432	1216602	+	171	180	GENE	94.9
CP0784	1216839	1217195	+	357	357	GENE	100
CP0783	1217439	1217999	+	561	561	GENE	100
CP0782	1218066	1218971	-	906	906	GENE	100
CP0781	1219217	1219648	+	432	432	GENE	100
CP0780	1219845	1221215	-	1371	1371	GENE	100
CP0779	1221587	1223029	-	1443	1443	GENE	100
CP0778	1223302	1223421	+	120	120	GENE	100
CP0777	1223674	1224543	+	870	870	GENE	100
CP0776	1224716	1225540	+	825	825	GENE	100
Genes accepted for annotation from the Unassiged-ORFs table
CP0764	13914	15749	+	1836		GENE
CP0760	21936	24176	+	2241		GENE
CP0759	24415	26190	+	1776		GENE
CP0758.5	26108	27172	+	1065		GENE
CP0757	27521	29005	+	1485		GENE
CP0756.5	29462	30358	+	897		GENE
CP0724.5	63992	64309	-	318		GENE
CP0598.5	209844	210221	-	378		GENE
CP0598	210645	210908	-	264		GENE
CP0509	284987	285322	-	336		GENE
CP0508	285361	285870	-	510		GENE
CP0503	289852	290400	-	549		GENE
CP0482	308618	308818	+	201		GENE
CP0475	314943	315779	-	837		GENE
CP0458	335197	337569	+	2373		GENE
CP0418	380834	381451	+	618		GENE
CP0375	425534	427309	-	1776		GENE
CP0352	446515	447213	+	699		GENE
CP0309	487788	492011	+	4224		GENE
CP0284.5	537136	537936	+	801		GENE
CP0284	538041	538964	+	924		GENE
CP0283.5	538951	540036	+	1086		GENE
CP0273.5	556657	557151	-	495		GENE
CP0273	557245	558267	-	1023		GENE
CP0173	663813	664487	-	675		GENE
CP0144	691467	692510	+	1044		GENE
CP0905	1085636	1086061	+	426		GENE
CP0842	1155602	1156009	-	408		GENE
CP0835	1165601	1166335	+	735		GENE

## Sheet: TW183 ORFs as found in Genbank
Table of TW183 ORFs found in the GenBank file (NC_005043)
Gene Name	start	stop	strand	Size
CpB0001	1	282	-	282			Highlighted in turquoise are 46 genes in the GenBank version TW183 that were not found in the TW183 annotated by GATU
CpB0002	417	569	+	153
CpB0003	573	878	+	306			Almost all of these "missed" ORFs are small hypothetical ORFs that were not annotated in AR39 (reference genome) or are unique to the TW183 strain
CpB0004	895	2373	+	1479
CpB0005	2370	3836	+	1467
CpB0006	4127	6895	+	2769
CpB0007	7138	7293	-	156
CpB0008	7605	10499	+	2895
CpB0009	10864	11688	+	825
CpB0010	11815	13122	+	1308
CpB0011	13323	13598	+	276
CpB0012	13692	15749	+	2058
CpB0013	15892	16617	+	726
CpB0014	16644	18215	+	1572
CpB0015	18563	20722	+	2160
CpB0016	20653	21108	+	456
CpB0017	21391	21924	+	534
CpB0018	21858	24176	+	2319
CpB0019	24415	26190	+	1776
CpB0020	26108	27172	+	1065
CpB0021	27317	27505	+	189
CpB0022	27521	29005	+	1485
CpB0023	29021	30358	+	1338
CpB0024	30599	32713	-	2115
CpB0025	32703	34409	-	1707
CpB0026	34391	34981	-	591
CpB0027	35010	36614	-	1605
CpB0028	36657	37595	-	939
CpB0029	37680	38603	-	924
CpB0030	38758	39624	-	867
CpB0031	39774	42233	-	2460
CpB0032	42539	43324	-	786
CpB0033	43386	43754	-	369
CpB0034	43890	44531	+	642
CpB0035	44710	44886	+	177
CpB0036	44922	46100	+	1179
CpB0037	46137	48173	+	2037
CpB0038	48206	49456	-	1251
CpB0039	49565	51028	-	1464
CpB0040	51001	51798	+	798
CpB0041	51791	52117	+	327
CpB0042	52118	53833	+	1716
CpB0043	53959	54249	-	291
CpB0044	54314	55642	-	1329
CpB0045	55995	57344	+	1350
CpB0046	57402	58184	+	783
CpB0047	58555	60762	+	2208
CpB0048	60951	61151	+	201
CpB0049	61183	63300	+	2118
CpB0050	63310	63792	-	483
CpB0051	63992	64309	-	318
CpB0052	64329	64610	+	282
CpB0053	64797	65501	-	705
CpB0054	65479	66840	-	1362
CpB0055	66806	67519	-	714
CpB0056	67625	68089	+	465
CpB0057	68449	70245	+	1797
CpB0058	70430	71053	+	624
CpB0059	71135	72061	+	927
CpB0060	72112	72549	+	438
CpB0061	72527	73027	+	501
CpB0062	73030	73707	+	678
CpB0063	73804	75189	+	1386
CpB0064	75468	75728	+	261
CpB0065	75842	76075	+	234
CpB0066	76399	78150	+	1752
CpB0067	78421	80154	+	1734
CpB0068	80449	81552	+	1104
CpB0069	81824	82399	-	576
CpB0070	83022	84584	+	1563
CpB0071	85090	85539	-	450
CpB0072	85548	86579	-	1032
CpB0073	86850	87071	+	222
CpB0074	87268	88452	+	1185
CpB0075	88596	88847	+	252
CpB0076	88852	89400	+	549
CpB0077	89507	89932	+	426
CpB0078	89959	90657	+	699
CpB0079	90673	91185	+	513
CpB0080	91229	91618	+	390
CpB0081	91755	95513	+	3759
CpB0082	95537	99718	+	4182
CpB0083	99827	100810	+	984
CpB0084	100869	101249	+	381
CpB0085	101258	102001	-	744
CpB0086	102399	103025	+	627
CpB0087	103074	103874	+	801
CpB0088	103868	105643	+	1776
CpB0089	105648	106964	+	1317
CpB0090	107054	107578	+	525
CpB0091	107569	109551	+	1983
CpB0092	109646	110071	+	426
CpB0093	109950	110513	+	564
CpB0094	110647	113469	+	2823
CpB0095	113490	116288	+	2799
CpB0096	116329	121809	-	5481
CpB0097	122050	123504	+	1455
CpB0098	123598	124986	-	1389
CpB0099	125039	125338	-	300
CpB0100	125374	126651	-	1278
CpB0101	126633	127472	-	840
CpB0102	127618	128964	+	1347
CpB0103	128975	130009	+	1035
CpB0104	130168	131370	-	1203
CpB0105	131521	132375	-	855
CpB0106	132574	133872	+	1299
CpB0107	133884	134621	-	738
CpB0108	134795	135352	-	558
CpB0109	135446	135601	-	156
CpB0110	136150	139281	+	3132
CpB0111	139319	141229	-	1911
CpB0112	141426	142232	-	807
CpB0113	142262	142591	+	330
CpB0114	142830	143903	+	1074
CpB0115	143869	144759	+	891
CpB0116	144774	146120	+	1347
CpB0117	146111	146470	+	360
CpB0118	146484	147569	+	1086
CpB0119	147597	147962	+	366
CpB0120	148018	148662	+	645
CpB0121	148770	149276	+	507
CpB0122	149273	149566	+	294
CpB0123	149566	151221	+	1656
CpB0124	151266	153464	-	2199
CpB0125	154226	155566	+	1341
CpB0126	155591	156103	+	513
CpB0127	156164	156316	-	153
CpB0128	156304	158583	+	2280
CpB0129	158622	159638	-	1017
CpB0130	159772	160551	+	780
CpB0131	160556	161740	-	1185
CpB0132	162056	163078	+	1023
CpB0133	163082	164059	+	978
CpB0134	164056	164829	-	774
CpB0135	164959	166593	-	1635
CpB0136	166635	166943	-	309
CpB0137	167061	168896	-	1836
CpB0138	168994	169749	-	756
CpB0139	170192	171514	-	1323
CpB0140	171585	172151	-	567
CpB0141	172165	172605	-	441
CpB0142	172602	173297	-	696
CpB0143	173308	173586	-	279
CpB0144	173706	174830	-	1125
CpB0145	175449	178058	+	2610
CpB0146	178299	179867	+	1569
CpB0147	180108	180593	+	486
CpB0148	180720	181169	+	450
CpB0149	181341	183200	+	1860
CpB0150	183210	185198	+	1989
CpB0151	185329	189942	+	4614
CpB0152	190117	191637	-	1521
CpB0153	191810	192760	-	951
CpB0154	192928	195390	+	2463
CpB0155	195387	196700	+	1314
CpB0156	196980	197186	-	207
CpB0157	197262	197804	-	543
CpB0158	197791	198219	-	429
CpB0159	198387	198926	-	540
CpB0160	198960	199268	-	309
CpB0161	199564	201198	-	1635
CpB0162	201202	202029	-	828
CpB0163	202207	203235	-	1029
CpB0164	203433	203804	+	372
CpB0165	203851	204408	+	558
CpB0166	204405	204992	+	588
CpB0167	205037	205372	+	336
CpB0168	205381	205713	-	333
CpB0169	205821	206048	-	228
CpB0170	206114	206908	-	795
CpB0171	207058	207213	+	156
CpB0172	207429	208433	-	1005
CpB0173	208553	209842	-	1290
CpB0174	209844	210584	-	741
CpB0175	210645	210908	-	264
CpB0176	211119	211394	-	276
CpB0177	211640	212134	+	495
CpB0178	212305	212685	+	381
CpB0179	212693	213928	+	1236
CpB0180	214012	214866	-	855
CpB0181	215193	215459	-	267
CpB0182	215460	215810	-	351
CpB0183	215759	216313	-	555
CpB0184	216181	216582	-	402
CpB0185	216738	218102	-	1365
CpB0186	218099	218602	-	504
CpB0187	218625	219182	-	558
CpB0188	219169	219858	-	690
CpB0189	220306	221478	+	1173
CpB0190	221655	222455	+	801
CpB0191	222518	223810	+	1293
CpB0192	223807	227235	+	3429
CpB0193	227326	228684	+	1359
CpB0194	228718	229398	-	681
CpB0195	229388	230041	-	654
CpB0196	230090	230533	-	444
CpB0197	230617	231651	+	1035
CpB0198	231597	233195	+	1599
CpB0199	233346	234929	+	1584
CpB0200	234985	236292	+	1308
CpB0201	236570	238156	+	1587
CpB0202	238449	239393	+	945
CpB0203	239424	240278	+	855
CpB0204	240271	241125	+	855
CpB0205	241122	241910	+	789
CpB0206	242017	242199	+	183
CpB0207	242415	243212	+	798
CpB0208	243224	243412	+	189
CpB0209	243540	243737	+	198
CpB0210	243816	244571	+	756
CpB0211	244615	246027	+	1413
CpB0212	246360	248012	+	1653
CpB0213	248437	248682	+	246
CpB0214	248844	249791	-	948
CpB0215	249867	250163	-	297
CpB0216	250292	251485	-	1194
CpB0217	251521	251679	-	159
CpB0218	251857	253071	-	1215
CpB0219	253170	254429	-	1260
CpB0220	254585	255022	-	438
CpB0221	255310	255996	+	687
CpB0222	255993	256562	-	570
CpB0223	256771	257889	+	1119
CpB0224	258110	258655	+	546
CpB0225	259071	259481	+	411
CpB0226	259646	259837	-	192
CpB0227	259918	260259	+	342
CpB0228	260370	260750	+	381
CpB0229	260849	261091	+	243
CpB0230	261070	261240	+	171
CpB0231	261287	261958	+	672
CpB0232	261980	262384	+	405
CpB0233	262420	262833	-	414
CpB0234	262823	263524	-	702
CpB0235	263598	264977	+	1380
CpB0236	264987	265667	-	681
CpB0237	265664	266371	-	708
CpB0238	266643	267536	-	894
CpB0239	267659	267832	-	174
CpB0240	267959	268654	-	696
CpB0241	268830	269594	+	765
CpB0242	269570	271183	+	1614
CpB0243	271176	271631	+	456
CpB0244	271717	273255	+	1539
CpB0245	273289	274089	+	801
CpB0246	274109	275275	-	1167
CpB0247	275614	276780	-	1167
CpB0248	276898	277332	-	435
CpB0249	277544	277969	-	426
CpB0250	278100	278339	+	240
CpB0251	278332	278973	+	642
CpB0252	279059	279916	+	858
CpB0253	279962	280366	-	405
CpB0254	280380	280829	-	450
CpB0255	281061	281741	-	681
CpB0256	281744	283255	-	1512
CpB0257	283313	283471	-	159
CpB0258	283474	284976	+	1503
CpB0259	284987	285499	-	513
CpB0260	285361	285870	-	510
CpB0261	285870	286676	-	807
CpB0262	286740	287579	-	840
CpB0263	287809	288678	-	870
CpB0264	288678	289541	-	864
CpB0265	289852	290400	-	549
CpB0266	290547	290711	-	165
CpB0267	290959	291474	-	516
CpB0268	291716	292450	+	735
CpB0269	292505	293350	+	846
CpB0270	293663	294553	+	891
CpB0271	294566	295144	-	579
CpB0272	295141	296034	-	894
CpB0273	296598	297293	+	696
CpB0274	297545	298327	+	783
CpB0275	298391	298735	+	345
CpB0276	298887	299864	-	978
CpB0277	299879	300739	-	861
CpB0279	301048	301779	+	732
CpB0280	301751	302506	-	756
CpB0280	302638	303258	-	621
CpB0281	303263	305767	-	2505
CpB0282	305783	308200	-	2418
CpB0283	308204	308551	-	348
CpB0284	308618	308818	+	201
CpB0285	308815	309324	-	510
CpB0286	309471	310289	-	819
CpB0287	310286	310951	-	666
CpB0288	310961	311986	-	1026
CpB0289	312471	313520	+	1050
CpB0290	313540	314946	+	1407
CpB0291	314943	315911	-	969
CpB0292	315962	316384	-	423
CpB0293	316462	318009	-	1548
CpB0294	318061	319473	-	1413
CpB0295	319500	321635	-	2136
CpB0296	321982	323130	-	1149
CpB0297	323226	324413	+	1188
CpB0299	324456	325940	+	1485
CpB0298	325925	326080	-	156
CpB0300	326081	326611	+	531
CpB0301	326642	327253	+	612
CpB0302	327363	330140	+	2778
CpB0303	330506	330919	+	414
CpB0304	331038	331277	-	240
CpB0305	331433	332179	-	747
CpB0306	332185	333111	-	927
CpB0307	333128	334135	-	1008
CpB0308	334230	334832	+	603
CpB0309	335191	337569	+	2379
CpB0310	337664	338179	+	516
CpB0311	338201	339283	+	1083
CpB0312	339332	340372	-	1041
CpB0313	340547	341575	+	1029
CpB0314	341568	342554	+	987
CpB0315	342559	343848	+	1290
CpB0316	343926	346400	-	2475
CpB0318	346648	347013	+	366
CpB0319	347006	348388	-	1383
CpB0319	348460	350832	-	2373
CpB0320	350986	351852	-	867
CpB0321	351938	352393	+	456
CpB0323	352404	352772	+	369
CpB0322	352764	353699	-	936
CpB0324	354164	354334	+	171
CpB0325	354391	356133	+	1743
CpB0326	356234	357538	+	1305
CpB0327	357477	360167	+	2691
CpB0328	360181	360543	+	363
CpB0329	360589	361296	+	708
CpB0330	361280	362200	+	921
CpB0330	362178	363272	-	1095
CpB0332	363663	364745	+	1083
CpB0333	364745	366877	+	2133
CpB0334	366906	368105	+	1200
CpB0335	368122	368565	+	444
CpB0336	368562	370142	+	1581
CpB0337	370359	370628	+	270
CpB0338	370655	372409	+	1755
CpB0339	372502	373563	+	1062
CpB0340	373613	374089	-	477
CpB0341	374112	375851	-	1740
CpB0342	376211	376504	-	294
CpB0343	376725	377240	+	516
CpB0344	377231	378091	+	861
CpB0345	378064	379008	+	945
CpB0346	378986	379483	-	498
CpB0347	379692	380792	+	1101
CpB0351	382036	383013	+	978
CpB0350	382970	384835	-	1866
CpB0352	384848	385987	-	1140
CpB0353	386116	387090	-	975
CpB0354	387090	388445	-	1356
CpB0355	388439	389218	-	780
CpB0356	389202	390173	-	972
CpB0357	390301	390504	+	204
CpB0358	390681	391187	+	507
CpB0359	391388	392935	+	1548
CpB0360	393053	394333	+	1281
CpB0361	394393	394638	+	246
CpB0362	394667	396010	+	1344
CpB0363	396088	397389	-	1302
CpB0364	397606	397959	-	354
CpB0365	397966	398817	-	852
CpB0366	399075	399251	-	177
CpB0367	399327	399497	+	171
CpB0368	399512	401320	+	1809
CpB0369	401419	402858	-	1440
CpB0370	402879	404147	-	1269
CpB0371	404270	404452	-	183
CpB0372	404552	405325	-	774
CpB0373	405440	407188	-	1749
CpB0374	407466	407741	+	276
CpB0375	408013	409047	+	1035
CpB0376	409199	409351	+	153
CpB0377	409476	409943	+	468
CpB0378	410209	410430	-	222
CpB0379	410602	411339	+	738
CpB0380	411269	411610	+	342
CpB0381	411851	413065	+	1215
CpB0382	413300	414415	+	1116
CpB0383	414647	415006	+	360
CpB0384	415187	415504	+	318
CpB0385	415880	417721	+	1842
CpB0386	417778	418464	+	687
CpB0387	418621	419118	+	498
CpB0388	419354	419797	+	444
CpB0389	419844	420938	-	1095
CpB0390	420942	423668	-	2727
CpB0391	423822	424268	+	447
CpB0392	424234	425379	+	1146
CpB0393	425534	427312	-	1779
CpB0394	427533	428249	-	717
CpB0395	428246	429193	-	948
CpB0396	429359	429877	-	519
CpB0397	430019	431518	-	1500
CpB0398	431543	432025	-	483
CpB0399	432196	432696	-	501
CpB0401	432829	434823	+	1995
CpB0400	434816	435634	-	819
CpB0401	435631	436644	-	1014
CpB0403	437007	437192	-	186
CpB0404	437314	437886	+	573
CpB0405	437780	438226	+	447
CpB0406	438236	439471	+	1236
CpB0407	439464	440678	+	1215
CpB0408	440738	441853	-	1116
CpB0409	441878	442615	-	738
CpB0410	442679	442843	-	165
CpB0411	442954	443160	-	207
CpB0412	443268	444026	+	759
CpB0413	444036	444809	+	774
CpB0414	444992	445384	-	393
CpB0415	445385	446494	-	1110
CpB0416	446515	447213	+	699
CpB0417	447368	448333	-	966
CpB0418	448463	449209	-	747
CpB0419	449281	449451	-	171
CpB0421	449469	450368	+	900
CpB0420	450355	451227	-	873
CpB0422	451227	451418	-	192
CpB0423	451415	451711	-	297
CpB0424	451605	452084	+	480
CpB0425	452145	452630	+	486
CpB0426	452638	453336	+	699
CpB0427	453333	454112	+	780
CpB0429	454090	454749	+	660
CpB0430	454724	456703	-	1980
CpB0430	456669	457643	-	975
CpB0431	457718	458998	-	1281
CpB0432	459054	459356	-	303
CpB0433	459741	460535	-	795
CpB0434	460450	461901	-	1452
CpB0435	462374	464335	-	1962
CpB0436	464322	464609	-	288
CpB0437	464606	465499	-	894
CpB0438	465743	466288	+	546
CpB0439	466292	466720	+	429
CpB0440	467113	468465	+	1353
CpB0442	468481	469068	+	588
CpB0441	469034	469612	-	579
CpB0442	469708	471219	+	1512
CpB0444	471223	472185	+	963
CpB0445	472182	472823	+	642
CpB0446	472827	473597	+	771
CpB0447	473649	473984	-	336
CpB0448	474012	474317	-	306
CpB0449	474427	474777	-	351
CpB0450	474774	476852	-	2079
CpB0451	476973	478403	-	1431
CpB0452	478400	479119	-	720
CpB0453	479317	481854	+	2538
CpB0453	481832	482917	-	1086
CpB0455	483141	483581	+	441
CpB0456	483606	484244	+	639
CpB0457	484392	485342	+	951
CpB0458	485514	486032	+	519
CpB0459	486230	487483	+	1254
CpB0460	487788	492011	+	4224
CpB0461	492027	492191	-	165
CpB0462	492273	495083	+	2811
CpB0463	495127	497919	+	2793
CpB0464	498069	500855	+	2787
CpB0465	501196	502305	-	1110
CpB0466	502346	502516	-	171
CpB0467	502828	505611	-	2784
CpB0468	505774	508560	+	2787
CpB0469	508818	510362	+	1545
CpB0470	510733	513654	+	2922
CpB0471	513681	516617	+	2937
CpB0472	516670	516834	-	165
CpB0473	516955	518874	-	1920
CpB0474	519477	521366	-	1890
CpB0475	521734	523821	-	2088
CpB0476	524117	524548	-	432
CpB0477	524490	525341	-	852
CpB0478	525342	525992	-	651
CpB0479	526535	528553	-	2019
CpB0480	528689	529960	-	1272
CpB0481	529864	530343	-	480
CpB0482	530369	530713	-	345
CpB0483	530766	530936	-	171
CpB0484	531246	534041	+	2796
CpB0485	534080	536938	+	2859
CpB0486	537184	537936	+	753
CpB0487	538041	538964	+	924
CpB0488	538858	540036	+	1179
CpB0489	540065	542905	+	2841
CpB0490	543079	545406	-	2328
CpB0491	545568	546914	-	1347
CpB0492	546954	547115	-	162
CpB0493	547125	548858	-	1734
CpB0494	549003	551165	-	2163
CpB0495	551176	552165	-	990
CpB0496	552162	553427	-	1266
CpB0497	553528	554946	-	1419
CpB0498	554934	555746	-	813
CpB0499	555968	556624	-	657
CpB0502	558279	559013	-	735
CpB0503	559187	562288	+	3102
CpB0504	562291	563148	+	858
CpB0505	563359	563553	+	195
CpB0506	563723	565057	-	1335
CpB0507	565430	566983	-	1554
CpB0508	567085	567417	-	333
CpB0509	567414	568286	-	873
CpB0510	568600	570657	+	2058
CpB0511	570654	571793	-	1140
CpB0512	571973	572128	+	156
CpB0513	572173	572325	-	153
CpB0514	572464	572685	-	222
CpB0515	572852	574117	+	1266
CpB0516	574114	575136	+	1023
CpB0517	575138	575410	-	273
CpB0518	575403	576356	-	954
CpB0519	576524	577681	-	1158
CpB0520	577981	579687	+	1707
CpB0521	579752	580975	+	1224
CpB0522	580972	581526	+	555
CpB0523	581556	583538	+	1983
CpB0524	583575	583808	-	234
CpB0525	583809	585839	+	2031
CpB0526	585841	586431	+	591
CpB0527	586383	587165	+	783
CpB0528	587283	587447	+	165
CpB0529	587464	587625	+	162
CpB0530	587657	588133	+	477
CpB0531	588135	589298	+	1164
CpB0532	589463	589813	+	351
CpB0533	589875	591737	+	1863
CpB0534	591924	593078	+	1155
CpB0535	593051	593845	+	795
CpB0536	593793	594506	+	714
CpB0537	594574	596193	-	1620
CpB0538	596114	596953	-	840
CpB0539	597151	598125	-	975
CpB0540	598223	599008	-	786
CpB0541	598965	599540	-	576
CpB0542	599560	601119	-	1560
CpB0543	601309	601980	+	672
CpB0544	602045	602377	+	333
CpB0545	602425	603504	+	1080
CpB0546	603844	604608	+	765
CpB0547	605029	606018	-	990
CpB0548	606045	607226	-	1182
CpB0549	607240	608484	-	1245
CpB0550	608484	609581	-	1098
CpB0551	609779	610576	-	798
CpB0552	610564	611391	-	828
CpB0553	611394	611996	-	603
CpB0554	612252	612710	+	459
CpB0555	612735	613109	+	375
CpB0556	613145	613621	+	477
CpB0557	613667	615016	+	1350
CpB0558	615155	615514	+	360
CpB0559	615519	615836	+	318
CpB0560	616027	618870	+	2844
CpB0561	619016	624187	+	5172
CpB0562	624492	625328	+	837
CpB0563	625325	626062	+	738
CpB0565	626041	626928	+	888
CpB0564	626844	627851	-	1008
CpB0566	627952	628206	-	255
CpB0567	628231	628554	-	324
CpB0568	628944	629513	+	570
CpB0569	629510	630553	-	1044
CpB0570	630574	630912	-	339
CpB0571	630899	632983	-	2085
CpB0572	633017	633490	-	474
CpB0573	633538	633909	-	372
CpB0575	633969	634145	+	177
CpB0574	634131	635069	-	939
CpB0576	635128	635466	+	339
CpB0577	635629	637566	+	1938
CpB0578	637644	638234	-	591
CpB0579	638513	640183	-	1671
CpB0580	640350	640622	-	273
CpB0581	641064	641252	+	189
CpB0582	641417	642934	-	1518
CpB0583	643190	643726	-	537
CpB0584	644237	645358	-	1122
CpB0585	645612	647378	-	1767
CpB0586	647464	651672	-	4209
CpB0587	651852	652952	-	1101
CpB0588	653463	654215	+	753
CpB0589	654216	655142	+	927
CpB0590	655139	655789	+	651
CpB0591	655786	656424	+	639
CpB0593	656429	658114	+	1686
CpB0592	658068	659444	-	1377
CpB0594	659674	661941	+	2268
CpB0595	662010	662726	-	717
CpB0596	662713	663267	-	555
CpB0597	663301	663816	-	516
CpB0598	663813	664574	-	762
CpB0599	664821	665000	+	180
CpB0600	665062	665217	-	156
CpB0601	665217	665480	+	264
CpB0602	665728	666690	+	963
CpB0603	666683	667318	+	636
CpB0604	667315	668118	+	804
CpB0604	668064	668756	-	693
CpB0606	668825	669502	+	678
CpB0607	669740	670042	+	303
CpB0608	670029	671123	+	1095
CpB0609	671184	673028	-	1845
CpB0610	673324	674508	+	1185
CpB0611	674763	675449	+	687
CpB0612	675394	675951	+	558
CpB0613	675962	676720	+	759
CpB0614	676835	677434	-	600
CpB0615	677695	678345	+	651
CpB0616	678475	678786	+	312
CpB0616	678710	679798	-	1089
CpB0618	679905	682283	+	2379
CpB0619	682280	683251	+	972
CpB0620	683261	683782	+	522
CpB0621	683798	685537	-	1740
CpB0622	685538	687019	-	1482
CpB0623	687001	689109	-	2109
CpB0624	689146	689469	-	324
CpB0625	689783	690229	-	447
CpB0626	690423	691427	-	1005
CpB0627	691485	692510	+	1026
CpB0628	692515	693267	-	753
CpB0629	693469	694029	-	561
CpB0630	694026	694793	-	768
CpB0631	694892	696217	-	1326
CpB0632	696335	696967	-	633
CpB0633	697027	697311	+	285
CpB0634	697348	698742	-	1395
CpB0635	698739	699356	-	618
CpB0636	699341	701953	-	2613
CpB0637	701977	702969	-	993
CpB0638	703102	704724	-	1623
CpB0639	704953	705459	-	507
CpB0640	705823	705978	-	156
CpB0641	706056	707462	+	1407
CpB0642	707591	707749	-	159
CpB0643	707806	709641	+	1836
CpB0644	709628	710335	+	708
CpB0645	710332	710766	-	435
CpB0646	710838	711461	-	624
CpB0647	711463	711969	-	507
CpB0648	712112	713074	-	963
CpB0649	713482	714315	-	834
CpB0650	714330	715337	-	1008
CpB0651	715379	715807	-	429
CpB0652	715814	716938	-	1125
CpB0653	716959	717360	-	402
CpB0654	717382	717750	-	369
CpB0655	717806	719179	-	1374
CpB0656	719204	719638	-	435
CpB0657	719631	720128	-	498
CpB0658	720146	720517	-	372
CpB0659	720528	721079	-	552
CpB0660	721106	721507	-	402
CpB0661	721525	722067	-	543
CpB0662	722069	722404	-	336
CpB0663	722418	722786	-	369
CpB0664	722809	723069	-	261
CpB0665	723062	723280	-	219
CpB0666	723283	723699	-	417
CpB0667	723728	724399	-	672
CpB0668	724415	724750	-	336
CpB0669	724769	725035	-	267
CpB0670	725041	725895	-	855
CpB0671	725917	726252	-	336
CpB0672	726269	726943	-	675
CpB0673	726976	727683	-	708
CpB0674	727924	728925	-	1002
CpB0675	729029	729994	-	966
CpB0676	729984	730823	-	840
CpB0677	730836	731297	-	462
CpB0678	731309	732157	-	849
CpB0679	732187	733812	-	1626
CpB0680	733822	734289	-	468
CpB0681	734420	735169	-	750
CpB0682	735194	735373	+	180
CpB0683	735370	735705	-	336
CpB0684	735774	736490	-	717
CpB0685	736855	737163	+	309
CpB0686	737179	737649	-	471
CpB0687	737646	738422	-	777
CpB0688	738491	740245	-	1755
CpB0689	740220	741512	-	1293
CpB0690	741876	742079	-	204
CpB0691	742323	743690	+	1368
CpB0692	743710	747432	+	3723
CpB0693	747496	748380	-	885
CpB0694	748531	749487	+	957
CpB0695	749501	750100	+	600
CpB0696	750069	750521	+	453
CpB0697	750524	750952	-	429
CpB0698	751063	752373	+	1311
CpB0699	752445	752624	+	180
CpB0700	752609	752788	+	180
CpB0701	752896	753990	-	1095
CpB0702	754087	755241	-	1155
CpB0703	755370	756539	-	1170
CpB0704	756575	757723	-	1149
CpB0705	758001	758525	-	525
CpB0706	759044	760252	-	1209
CpB0707	760290	761570	-	1281
CpB0708	761577	762251	-	675
CpB0709	762306	763280	+	975
CpB0710	763270	764244	+	975
CpB0712	764316	764519	+	204
CpB0713	764500	765360	-	861
CpB0713	765495	765683	-	189
CpB0714	765886	766539	+	654
CpB0715	766848	767462	+	615
CpB0716	767506	768726	-	1221
CpB0717	768755	770020	-	1266
CpB0718	770004	770774	-	771
CpB0719	770780	772234	-	1455
CpB0720	772559	773578	-	1020
CpB0721	773649	776921	-	3273
CpB0722	777538	778707	+	1170
CpB0723	779091	779924	+	834
CpB0724	779924	780772	+	849
CpB0725	780780	781526	+	747
CpB0726	781504	782046	+	543
CpB0727	782419	782934	+	516
CpB0728	782921	783997	+	1077
CpB0729	784248	787007	-	2760
CpB0730	787004	788512	-	1509
CpB0731	788528	789643	-	1116
CpB0732	789653	790495	-	843
CpB0733	790499	791005	-	507
CpB0734	791023	792351	-	1329
CpB0735	792353	793027	-	675
CpB0736	793061	793510	-	450
CpB0737	793529	793783	-	255
CpB0738	793805	794092	-	288
CpB0739	794100	796622	-	2523
CpB0740	796636	797043	-	408
CpB0741	797395	798414	-	1020
CpB0742	798694	798912	-	219
CpB0743	798964	800772	+	1809
CpB0744	800776	802212	+	1437
CpB0745	802317	802616	+	300
CpB0746	802616	802936	+	321
CpB0747	803223	804200	+	978
CpB0748	804310	804546	+	237
CpB0749	804990	805799	+	810
CpB0750	805796	806284	+	489
CpB0751	806291	807013	+	723
CpB0752	807010	807834	-	825
CpB0753	807891	808118	-	228
CpB0754	808184	810679	-	2496
CpB0755	810884	813502	+	2619
CpB0756	813829	815784	-	1956
CpB0757	815896	817164	-	1269
CpB0758	817267	818910	-	1644
CpB0759	818894	819070	+	177
CpB0760	819405	820286	+	882
CpB0761	820405	821034	-	630
CpB0762	821251	822225	+	975
CpB0763	822306	822974	-	669
CpB0764	823295	824992	-	1698
CpB0765	824991	828065	+	3075
CpB0767	828052	831204	+	3153
CpB0766	831164	832177	-	1014
CpB0768	832167	833354	-	1188
CpB0769	833488	835656	-	2169
CpB0770	835754	836197	+	444
CpB0771	836268	837671	+	1404
CpB0772	837692	838690	-	999
CpB0773	839045	839209	-	165
CpB0774	839281	840876	+	1596
CpB0775	840981	841235	+	255
CpB0776	841440	842309	-	870
CpB0777	842325	842951	-	627
CpB0778	843026	843733	-	708
CpB0779	843930	845759	+	1830
CpB0780	845926	847407	+	1482
CpB0781	847480	848328	-	849
CpB0782	848359	848673	-	315
CpB0783	848919	850124	+	1206
CpB0784	850283	852001	+	1719
CpB0785	852055	852459	+	405
CpB0786	852432	853784	+	1353
CpB0787	853810	854322	+	513
CpB0788	854279	855019	+	741
CpB0789	855074	855700	+	627
CpB0790	855858	856919	-	1062
CpB0791	857291	857833	-	543
CpB0792	857843	859129	-	1287
CpB0793	859120	859704	-	585
CpB0794	859713	861104	-	1392
CpB0795	861206	861502	+	297
CpB0796	861481	862488	+	1008
CpB0796	862440	865055	-	2616
CpB0798	865662	866456	+	795
CpB0799	866463	867785	-	1323
CpB0800	867788	869707	-	1920
CpB0801	869810	870520	+	711
CpB0803	870505	870750	+	246
CpB0802	870733	871353	-	621
CpB0804	871538	872812	+	1275
CpB0805	872923	874503	+	1581
CpB0806	874827	875417	+	591
CpB0807	875414	875803	-	390
CpB0808	875910	876527	-	618
CpB0809	876517	877095	-	579
CpB0810	877092	878387	-	1296
CpB0811	878419	879207	-	789
CpB0812	879211	879618	-	408
CpB0813	879615	880313	-	699
CpB0814	880474	882618	+	2145
CpB0815	882941	883726	+	786
CpB0816	883864	884757	+	894
CpB0817	884761	886641	+	1881
CpB0818	886655	887428	+	774
CpB0819	887430	890396	-	2967
CpB0820	890427	892241	-	1815
CpB0821	892238	894145	-	1908
CpB0822	894151	894303	-	153
CpB0823	894496	895329	+	834
CpB0824	895450	896520	+	1071
CpB0825	896623	898665	+	2043
CpB0826	898874	900019	+	1146
CpB0827	900168	901181	+	1014
CpB0828	901259	902308	-	1050
CpB0829	902568	903854	-	1287
CpB0830	904046	906019	-	1974
CpB0831	906028	907062	-	1035
CpB0832	907071	907625	-	555
CpB0833	907629	908381	-	753
CpB0834	908386	909153	-	768
CpB0835	909186	911093	-	1908
CpB0836	911287	912204	+	918
CpB0837	912275	913609	-	1335
CpB0838	913642	915108	-	1467
CpB0839	915145	915507	-	363
CpB0840	915528	916223	-	696
CpB0841	916446	918188	+	1743
CpB0842	918193	919260	+	1068
CpB0843	919406	920683	+	1278
CpB0844	920684	922948	+	2265
CpB0845	922938	924428	+	1491
CpB0846	924438	925613	+	1176
CpB0847	925637	926008	+	372
CpB0848	926012	926458	+	447
CpB0849	926443	926985	+	543
CpB0850	926969	927994	+	1026
CpB0851	928028	928555	+	528
CpB0852	928821	929690	-	870
CpB0853	929698	929985	-	288
CpB0854	929997	930917	-	921
CpB0855	930932	931633	-	702
CpB0856	931754	932587	-	834
CpB0857	932587	933594	-	1008
CpB0858	934067	934624	+	558
CpB0859	934767	935285	+	519
CpB0860	935590	935760	+	171
CpB0861	936147	937070	-	924
CpB0862	937067	938452	-	1386
CpB0863	938876	939340	+	465
CpB0864	939365	943012	-	3648
CpB0865	943042	944280	-	1239
CpB0866	944465	945094	-	630
CpB0867	945101	946429	-	1329
CpB0868	946580	947485	+	906
CpB0869	947545	948870	+	1326
CpB0870	949054	951966	+	2913
CpB0872	952136	952333	+	198
CpB0871	952314	952514	-	201
CpB0873	952590	954053	-	1464
CpB0874	954170	955402	-	1233
CpB0875	955432	956697	-	1266
CpB0876	956707	957318	-	612
CpB0877	957497	958825	-	1329
CpB0878	959111	962611	+	3501
CpB0879	962616	963716	+	1101
CpB0880	963719	965521	+	1803
CpB0881	965639	967939	+	2301
CpB0882	967960	969129	+	1170
CpB0883	969126	970148	-	1023
CpB0884	970314	971318	-	1005
CpB0885	971315	972700	-	1386
CpB0886	972712	973080	-	369
CpB0887	973077	974378	-	1302
CpB0888	974375	974911	-	537
CpB0889	974928	975953	-	1026
CpB0890	976245	977045	-	801
CpB0891	977042	978196	-	1155
CpB0892	978151	978837	-	687
CpB0893	978993	979700	+	708
CpB0895	979741	980268	+	528
CpB0896	980236	980814	-	579
CpB0896	980746	981993	+	1248
CpB0897	981990	983966	-	1977
CpB0898	983978	984724	-	747
CpB0899	984768	986051	-	1284
CpB0900	986095	987225	+	1131
CpB0901	987286	988542	+	1257
CpB0902	988565	989020	+	456
CpB0903	989069	990430	-	1362
CpB0904	990695	991348	+	654
CpB0905	991467	992843	+	1377
CpB0906	992856	993308	+	453
CpB0907	993312	993977	-	666
CpB0908	993965	994762	-	798
CpB0909	994764	997184	-	2421
CpB0910	1003107	1003535	+	429
CpB0911	1003591	1004730	+	1140
CpB0912	1004893	1006188	-	1296
CpB0913	1006329	1006682	-	354
CpB0914	1006753	1007958	-	1206
CpB0915	1008045	1008206	+	162
CpB0916	1008228	1008572	-	345
CpB0917	1008777	1008995	+	219
CpB0919	1009015	1011483	+	2469
CpB0918	1011439	1012746	-	1308
CpB0920	1012782	1014158	-	1377
CpB0921	1014139	1015128	-	990
CpB0922	1015139	1018396	-	3258
CpB0923	1018366	1020984	-	2619
CpB0924	1021163	1023214	+	2052
CpB0925	1023208	1024089	-	882
CpB0926	1024311	1024883	+	573
CpB0927	1024918	1025148	+	231
CpB0928	1025173	1026060	-	888
CpB0929	1026224	1027783	-	1560
CpB0930	1027937	1028152	+	216
CpB0931	1028198	1029541	+	1344
CpB0932	1029558	1030607	+	1050
CpB0933	1030610	1031863	+	1254
CpB0934	1031866	1032567	+	702
CpB0935	1032586	1033743	+	1158
CpB0936	1033652	1034722	+	1071
CpB0937	1034732	1037161	+	2430
CpB0938	1037235	1037813	-	579
CpB0939	1037765	1038103	-	339
CpB0940	1038100	1038885	-	786
CpB0941	1038945	1039292	+	348
CpB0943	1039302	1040330	+	1029
CpB0942	1040305	1041366	-	1062
CpB0944	1041452	1043113	+	1662
CpB0945	1043110	1043298	+	189
CpB0946	1043349	1043750	+	402
CpB0947	1043811	1044170	+	360
CpB0948	1044187	1045437	+	1251
CpB0949	1045440	1045892	+	453
CpB0950	1045926	1046573	-	648
CpB0951	1046728	1047783	+	1056
CpB0952	1047778	1048755	-	978
CpB0953	1048885	1049646	+	762
CpB0954	1049664	1051280	+	1617
CpB0956	1051334	1052446	+	1113
CpB0957	1052375	1054624	-	2250
CpB0957	1054573	1055250	-	678
CpB0958	1055410	1055910	+	501
CpB0959	1056017	1057159	-	1143
CpB0960	1057231	1058331	-	1101
CpB0961	1058533	1059642	-	1110
CpB0962	1059728	1059880	+	153
CpB0963	1060243	1060683	+	441
CpB0964	1060719	1060898	-	180
CpB0965	1061488	1063071	+	1584
CpB0966	1063068	1064492	-	1425
CpB0968	1064885	1065931	+	1047
CpB0967	1065873	1066292	-	420
CpB0969	1066304	1066441	-	138
CpB0970	1066686	1066823	+	138
CpB0971	1066846	1067151	+	306
CpB0972	1067196	1067672	-	477
CpB0973	1068078	1068548	+	471
CpB0974	1068551	1070362	-	1812
CpB0975	1070365	1072851	-	2487
CpB0976	1072944	1073105	-	162
CpB0977	1073335	1075107	+	1773
CpB0978	1075328	1075591	+	264
CpB0979	1075862	1076350	+	489
CpB0980	1076420	1077013	+	594
CpB0981	1077092	1080124	-	3033
CpB0982	1080167	1080361	-	195
CpB0984	1080792	1081412	+	621
CpB0985	1081394	1082824	-	1431
CpB0985	1083045	1083236	+	192
CpB0986	1083279	1083836	+	558
CpB0987	1083838	1084380	+	543
CpB0988	1084472	1084810	+	339
CpB0989	1084828	1085076	+	249
CpB0990	1085092	1085601	+	510
CpB0991	1085636	1086061	+	426
CpB0992	1086004	1086528	+	525
CpB0993	1086910	1088262	+	1353
CpB0994	1088310	1091138	-	2829
CpB0995	1091140	1092135	-	996
CpB0996	1092146	1093693	-	1548
CpB0997	1093994	1094455	+	462
CpB0998	1094468	1094650	+	183
CpB0999	1094666	1095628	+	963
CpB1000	1095814	1100577	+	4764
CpB1001	1100648	1102102	-	1455
CpB1002	1102272	1104086	-	1815
CpB1003	1104095	1105345	-	1251
CpB1004	1105862	1107238	+	1377
CpB1005	1107245	1109074	+	1830
CpB1006	1109162	1110352	+	1191
CpB1007	1110403	1111119	+	717
CpB1008	1111128	1112060	-	933
CpB1009	1112071	1113231	+	1161
CpB1010	1113245	1114126	+	882
CpB1011	1114378	1114548	+	171
CpB1012	1114937	1115341	+	405
CpB1013	1115783	1116889	+	1107
CpB1014	1117072	1118106	+	1035
CpB1015	1118366	1119397	+	1032
CpB1016	1119696	1121147	+	1452
CpB1017	1121202	1122683	-	1482
CpB1018	1122732	1125656	+	2925
CpB1019	1125660	1126895	-	1236
CpB1020	1126904	1127701	-	798
CpB1021	1128080	1131214	+	3135
CpB1022	1131178	1132275	+	1098
CpB1023	1132425	1133099	+	675
CpB1025	1133217	1133819	+	603
CpB1024	1133773	1134669	-	897
CpB1026	1134714	1135109	-	396
CpB1027	1135494	1135679	-	186
CpB1028	1135687	1136145	+	459
CpB1029	1136123	1136317	+	195
CpB1030	1136336	1136701	+	366
CpB1031	1136716	1137735	+	1020
CpB1033	1138100	1140145	+	2046
CpB1032	1140114	1141214	-	1101
CpB1034	1141218	1142291	-	1074
CpB1035	1142410	1143369	+	960
CpB1036	1143557	1146289	+	2733
CpB1037	1146465	1148549	-	2085
CpB1038	1148590	1148859	-	270
CpB1039	1149128	1149574	+	447
CpB1040	1149564	1149794	+	231
CpB1041	1149791	1150498	-	708
CpB1042	1150578	1151099	-	522
CpB1043	1151114	1151635	-	522
CpB1044	1151689	1152078	-	390
CpB1045	1152392	1152613	+	222
CpB1047	1152631	1153929	+	1299
CpB1046	1153886	1154770	-	885
CpB1048	1154767	1155375	-	609
CpB1049	1155602	1156009	-	408
CpB1050	1156121	1157896	-	1776
CpB1051	1157948	1159330	+	1383
CpB1052	1159432	1161129	-	1698
CpB1053	1161337	1162599	+	1263
CpB1054	1162745	1164604	+	1860
CpB1055	1164709	1165641	+	933
CpB1056	1165601	1166335	+	735
CpB1057	1166338	1167693	-	1356
CpB1059	1167700	1167861	+	162
CpB1058	1167850	1169382	-	1533
CpB1060	1169398	1169916	-	519
CpB1061	1169916	1171376	-	1461
CpB1062	1171738	1172037	+	300
CpB1063	1172034	1172933	-	900
CpB1064	1173005	1174585	+	1581
CpB1065	1174700	1174843	+	144
CpB1066	1174878	1176458	+	1581
CpB1067	1176701	1177702	+	1002
CpB1069	1177708	1178547	+	840
CpB1068	1178540	1179586	-	1047
CpB1070	1179577	1179762	-	186
CpB1071	1179795	1181252	-	1458
CpB1072	1181263	1181850	-	588
CpB1073	1181884	1183308	-	1425
CpB1074	1183429	1184217	-	789
CpB1075	1184267	1185778	-	1512
CpB1076	1185681	1186823	-	1143
CpB1077	1186820	1187899	-	1080
CpB1078	1187896	1188426	-	531
CpB1079	1188362	1189699	-	1338
CpB1080	1189770	1190441	-	672
CpB1081	1190423	1191694	-	1272
CpB1082	1191631	1192290	-	660
CpB1083	1192269	1193417	-	1149
CpB1084	1193396	1194391	-	996
CpB1085	1194598	1195296	-	699
CpB1086	1195287	1196375	-	1089
CpB1088	1196264	1197046	+	783
CpB1087	1197024	1197215	-	192
CpB1089	1197306	1198307	+	1002
CpB1090	1198295	1199617	+	1323
CpB1091	1199626	1200501	+	876
CpB1092	1200662	1200973	+	312
CpB1093	1201117	1201872	+	756
CpB1095	1201853	1202404	+	552
CpB1094	1202388	1202489	-	102
CpB1097	1205398	1206228	+	831
CpB1098	1206231	1206935	+	705
CpB1099	1207201	1209303	+	2103
CpB1100	1209452	1210543	+	1092
CpB1101	1210552	1211385	+	834
CpB1102	1211428	1213362	-	1935
CpB1103	1213367	1213624	-	258
CpB1104	1213629	1213856	-	228
CpB1105	1213860	1215524	-	1665
CpB1106	1215655	1216419	+	765
CpB1107	1216432	1216602	+	171
CpB1108	1216629	1216799	-	171
CpB1109	1216839	1217195	+	357
CpB1110	1217209	1217361	-	153
CpB1111	1217385	1217999	+	615
CpB1112	1218066	1218962	-	897
CpB1113	1219052	1219234	-	183
CpB1114	1219217	1219648	+	432
CpB1115	1219845	1221215	-	1371
CpB1116	1221587	1223029	-	1443
CpB1117	1223674	1224543	+	870
CpB1118	1224716	1225540	+	825
