# Supplementary material for: Genome Annotation Transfer Utility (GATU): rapid annotation of viral genomes using a closely related reference genome
Source: BMC Genomics. 2006 Jun 13;7:150. doi: 10.1186/1471-2164-7-150 (PMC1534038; doi:10.1186/1471-2164-7-150)
Supplement: Additional File 2 — is a Microsoft Excel spreadsheet containing T. volcanium strain GSS1 open reading frames transferred from T. acidophilum strain DSM 1728 (NC_002578) and accepted for annotation by GATU. The annotations are compared to genes of T. volcanium GSS1 found in GenBank file (NC_002689). [file 1471-2164-7-150-S2.xls]

## Sheet: gss1GATU annotations.txt
GeneName	Start	Stop	Strand	Size	P.Size	GeneType	%Similarity to Parent
Ta1489	110	1192	+	1083	1083	GENE	92.2
fdhF	1433	3442	+	2010	2010	GENE	87.4		1237 genes transferred from T. acidophilum strain DSM 1728
Ta0046	3439	4359	+	921	921	GENE	88.6		201 ORFs added from the Unassigned-ORFs table
Ta0047	4397	5131	+	735	735	GENE	84.4		1428 Genes Total
Ta0048	5588	7018	+	1431	1431	GENE	85.9
Ta0050	7691	8143	+	453	453	GENE	91.3
Ta0052	8127	8501	+	375	375	GENE	91.1
Ta0053	8498	8653	+	156	156	GENE	100		Highlighted in yellow are 14 ORFs accepted for annotation by GATU but were not found in GenBank of GSS1
Ta0054	8696	8932	+	237	279	GENE	78.3
TIF6	9000	9629	+	630	651	GENE	91.7
Ta0056	9630	10130	-	501	516	GENE	86.5
RAD3	10229	12073	+	1845	1863	GENE	82.3
Ta0058	12192	12647	+	456	465	GENE	93.5
Ta0059	12665	13867	-	1203	1203	GENE	97
Ta0060	14001	15470	+	1470	1476	GENE	82.5
Ta0061	15475	16230	-	756	756	GENE	83.7
Ta0062	16337	17173	-	837	840	GENE	93.5
Ta0063	17184	18617	-	1434	2313	FRAG	51.9
acyP	19502	19774	-	273	273	GENE	80
Ta0065m	19869	21347	-	1479	1506	GENE	74.2
Ta0066	21463	22242	-	780	783	GENE	83.2
Ta0067	22763	23743	-	981	981	GENE	88
Ta0068	23909	25258	+	1350	1350	GENE	96
Ta0069	25269	25781	-	513	603	GENE	67.5
Ta0072	26800	27936	+	1137	1134	GENE	93.4
Ta0074	29176	29868	+	693	693	GENE	76.1
Ta0076	29865	30779	-	915	915	GENE	90.1
Ta0075	30868	32268	-	1401	1407	GENE	74.5
Ta0040	32497	34869	+	2373	2376	GENE	87.7
pyrG	35198	36820	+	1623	1638	GENE	90.5
polC	38125	41370	+	3246	3258	GENE	91.2
Ta0037	41375	42148	+	774	780	GENE	93.8
Ta0042	42157	42741	-	585	618	GENE	68.4
Ta0042a	42761	43039	-	279	273	GENE	73.9
Ta0035	43106	43618	+	513	516	GENE	80.1
Ta0034	43806	44090	+	285	285	GENE	93.6
Ta0033	44114	44713	-	600	600	GENE	85.4
Ta0020a	44802	45074	-	273	276	GENE	93.4
Ta0038	46432	46971	+	540	606	GENE	74
Ta1507	46979	47284	-	306	306	GENE	92.1
exoA	47572	48222	+	651	753	GENE	79.2
Ta1509	48225	49505	-	1281	1311	GENE	89
Ta0001	49989	50546	+	558	558	GENE	73.5
Ta0002	50548	51618	+	1071	1071	GENE	84
Ta0003	51731	51934	+	204	315	GENE	61.5
Ta0004	51944	54274	+	2331	2295	GENE	86.3
Ta0005	54255	55637	+	1383	1431	GENE	94.3
Ta0006	55640	56269	+	630	642	GENE	89.8
ntpF	56432	56752	+	321	336	GENE	71.2
Ta0008	56773	58686	+	1914	1914	GENE	86.3
Ta0009	58979	59350	+	372	612	GENE	51.2
gcvT	59360	60439	+	1080	1080	GENE	89.7
Ta0011	60866	61804	-	939	939	GENE	85.3
Ta0012	61978	62181	+	204	210	GENE	71.8
Ta0013	62254	62871	+	618	618	GENE	98
ogg	62879	63493	+	615	615	GENE	73.3
Ta0017	63671	64561	-	891	894	GENE	83.8
Ta0018	64561	65001	-	441	567	GENE	70.7
Ta0019	65335	65973	+	639	642	GENE	91.1
Ta0020	65980	66474	+	495	519	GENE	70.9
Ta0031	67028	67441	-	414	474	GENE	69
Ta0030	67506	68678	-	1173	1176	GENE	93.1
Ta0141	69090	70322	+	1233	1341	GENE	80.8
Ta0026	70571	71521	+	951	951	GENE	85.4
Ta0025	71668	72555	+	888	1017	GENE	84.6
Ta0024	72717	74006	+	1290	1434	GENE	72.3
Ta0753	74056	75057	+	1002	993	GENE	70.1
Ta0754	75046	75831	-	786	768	GENE	69.5
Ta0023m	75867	76361	-	495	492	GENE	76.2
Ta0022	76358	77128	-	771	771	GENE	82.4
hisC	77159	78166	-	1008	999	GENE	60.6
Ta1488	78297	79184	+	888	888	GENE	97.3
Ta1487	79357	79590	+	234	315	GENE	58.1
Ta1486	79558	80637	-	1080	1080	GENE	87.5
Ta1483m	80863	81816	-	954	969	GENE	85.1
cydA	81827	83194	-	1368	1368	GENE	92.5
Ta1485	83526	84143	+	618	618	GENE	77.6
Ta1482	84357	84869	-	513	441	GENE	54.3
Ta1481	85061	85666	+	606	597	GENE	67.2
Ta1480	85831	86076	+	246	408	FRAG	45.2
mrp	89391	90245	-	855	849	GENE	94
Ta1478	90326	91936	-	1611	1611	GENE	94.2
Ta1477	91933	92547	-	615	654	GENE	79.3
Ta1476	92631	93539	-	909	912	GENE	91.4
Ta1475	93749	96052	+	2304	2313	GENE	96.9
Ta1474	96070	96726	-	657	795	GENE	65.2
Ta1464	97142	98911	-	1770	1770	GENE	88.6
Ta1473	99129	100097	-	969	1062	GENE	45.8
Ta1432	100132	100770	-	639	663	GENE	73.6
Ta1434	102084	102626	+	543	534	GENE	86.1
Ta1435	102621	103931	-	1311	1311	GENE	91.1
Ta1436	103933	105141	-	1209	1203	GENE	83.3
Ta1437	105141	106100	-	960	960	GENE	95.3
Ta1438	106097	107110	-	1014	1014	GENE	95.5
Ta1439	107310	108068	-	759	882	GENE	77.2
Ta1440	108190	108732	-	543	633	GENE	58.2
Ta1441	123780	124526	+	747	759	GENE	90.5
Ta1442	124531	124725	+	195	204	GENE	77.6
Ta1446	124714	126027	-	1314	1296	GENE	76.7
Ta1447	126024	126383	-	360	360	GENE	89.9
Ta1448m	127036	127347	-	312	438	GENE	70.3
Ta0041	127681	128172	+	492	585	GENE	73.7
acsA	128958	130538	+	1581	1572	GENE	80.8
Ta1379	130805	132220	+	1416	1431	GENE	73.7
Ta1450	135483	136985	-	1503	1521	GENE	56.2
Ta1451	137051	138415	-	1365	1374	GENE	80.7
Ta1452	138528	139547	+	1020	1032	GENE	90.4
Ta1454	139649	139918	+	270	276	GENE	84.6
Ta1455	139971	141026	+	1056	1056	GENE	98.9
Ta1456	141013	142182	+	1170	1164	GENE	95.6
Ta1457	142185	142586	+	402	408	GENE	94.8
Ta1458	142583	143161	-	579	639	GENE	71.4
Ta0720	143455	143985	+	531	531	GENE	87.5
Ta0511	145846	147003	-	1158	1191	GENE	50.2
Ta0741m	154235	158269	-	4035	4053	GENE	84.5
Ta0233	158468	159187	+	720	720	GENE	82.2
Ta0232	159228	160586	+	1359	1407	GENE	54.4
Ta0077	160657	161955	+	1299	1302	GENE	59.2
Ta0078	162174	162980	+	807	1026	GENE	56.3
Ta0079	162982	164004	-	1023	1044	GENE	83.6
Ta0099	164058	165290	-	1233	1281	GENE	72.9
Ta0098	165728	167215	-	1488	1482	GENE	96.4
dnaG	167197	168489	-	1293	1305	GENE	95.2
Ta0096	168808	169833	+	1026	1026	GENE	95.3
Ta0095	169904	170125	+	222	291	GENE	63.5
Ta0094	170162	170662	-	501	504	GENE	90.4
Ta0093	170994	171266	+	273	273	GENE	100
Ta0092	172869	173429	-	561	555	GENE	97.3
Ta0091	173432	173860	-	429	429	GENE	100
Ta0090	174519	175535	+	1017	1017	GENE	93.5
Ta0087	176458	177285	-	828	825	GENE	85.8
Ta0086	177412	178020	+	609	624	GENE	79.2
dgoA-2	178079	179275	+	1197	1197	GENE	96
Ta0084	179306	180022	+	717	717	GENE	75.2
Ta0083	180080	180289	+	210	210	GENE	97.1
Ta0082	180390	180992	-	603	612	GENE	77
Ta0081	181531	182103	-	573	582	GENE	68.4
Ta0080	182184	183353	+	1170	1155	GENE	85.1
Ta0684	183359	184108	-	750	741	GENE	81.5
Ta0683	184113	185525	-	1413	1413	GENE	94.9
Ta0100	185679	185867	+	189	192	GENE	84.1
Ta0101m	185868	186386	-	519	522	GENE	86.7
Ta0102	186390	187343	-	954	1047	GENE	81.9
Ta0103	187430	188164	-	735	738	GENE	73.5
rimL	188161	188691	-	531	531	GENE	83.5
Ta0105	188777	189568	+	792	786	GENE	81.4
Ta0110	189621	190586	-	966	963	GENE	87.5
Ta0110a	190639	191352	-	714	732	GENE	74.9
Ta0106	191467	192051	+	585	585	GENE	96.9
Ta0108	192660	193013	+	354	354	GENE	88.9
Ta0109	193127	193297	-	171	231	GENE	65.8
Ta0112	193598	196114	+	2517	2610	GENE	89
Ta0113	196177	197397	+	1221	1221	GENE	93.3
Ta0114	197394	197945	+	552	549	GENE	74.9
Ta0115	198066	198521	+	456	441	GENE	90.7
Ta0016	198518	199096	-	579	567	GENE	77.1
Ta0116	199215	199907	+	693	687	GENE	69.6
Ta0117	200001	201218	+	1218	1218	GENE	96.3
Ta0118m	201215	201922	-	708	708	GENE	89
prsA	201915	202775	-	861	861	GENE	89.9
Ta0121	203014	203661	+	648	729	GENE	72.3
Ta0122	203649	204668	+	1020	1011	GENE	77.1
Ta0123	204657	206426	-	1770	1845	GENE	83.1
Ta0124m	206628	207071	-	444	726	GENE	55.4
Ta0125	207459	208121	+	663	663	GENE	98.6
Ta0126	209230	210789	+	1560	1476	GENE	33.8
Ta0127	210797	211687	+	891	915	GENE	47.2
Ta0146	211848	212495	+	648	744	GENE	42.2
Ta0130	212538	213590	+	1053	1116	GENE	61.1
Ta0131	218796	219152	-	357	351	GENE	74.8
Ta0132	219258	219791	+	534	543	GENE	76.1
Ta0133m	220079	220708	+	630	915	GENE	50.5
Ta0134	220714	221772	-	1059	1047	GENE	88.6
Ta0135	221806	222111	-	306	387	GENE	74.2
Ta0136	222256	222861	+	606	624	GENE	83.6
Ta0137	222877	224106	-	1230	1251	GENE	72.4
Ta0138	224208	226058	+	1851	1851	GENE	68.9
Ta0148	226399	227640	-	1242	1581	GENE	57.2
Ta0149	228061	229131	-	1071	1212	GENE	69.1
Ta0150	229397	229963	-	567	507	GENE	77.2
Ta0151m	230231	230905	+	675	792	GENE	70.8
Ta0152	230902	231426	-	525	525	GENE	98.9
Ta0153	231588	232268	+	681	678	GENE	95.1
Ta0154	232273	233262	-	990	1191	GENE	61
Ta0155m	233580	233939	+	360	363	GENE	90.8
Ta0156	233936	235228	-	1293	1284	GENE	83.2
Ta0157	235331	237940	-	2610	2691	GENE	54.6
Ta0158	238008	239114	-	1107	1131	GENE	76.6
Ta0159	239138	240487	-	1350	1545	GENE	78.6
Ta0160	240654	241661	-	1008	1005	GENE	70.4
Ta0161	241856	242719	+	864	873	GENE	76.4
fadH	242785	244368	+	1584	1647	GENE	76.6
Ta0162a	245034	245435	-	402	423	GENE	86.4
Ta0164	245889	246671	-	783	771	GENE	80.5
Ta0165	246963	247223	-	261	261	GENE	93
Ta0166	247285	247983	+	699	723	GENE	78.8
Ta0167	248128	251055	+	2928	2997	GENE	61.8
Ta0169	251796	252956	+	1161	1158	GENE	93
Ta0426	253583	253927	-	345	582	GENE	56.5
Ta0425	254719	257496	+	2778	2991	GENE	82.2
Ta0423	258119	258796	+	678	849	GENE	55.6
Ta1348	260458	261216	-	759	756	GENE	74.2
Ta1339	263077	263349	+	273	483	GENE	47.5
Ta1340	263475	264527	+	1053	1149	GENE	81.9
Ta1341	264489	265799	-	1311	1410	GENE	67.2
Ta1342	265894	266118	-	225	228	GENE	78.7
Ta1343	266187	266639	+	453	537	GENE	57.8
Ta1344m	266641	267720	-	1080	1080	GENE	94.7
Ta1345	268261	269367	-	1107	1089	GENE	78.9
Ta1346	269487	270671	+	1185	1212	GENE	82.4
Ta1347	270675	271280	-	606	645	GENE	81.4
Ta1349	271512	272783	-	1272	1266	GENE	79
Ta1350m	272984	273901	+	918	918	GENE	86.2
Ta1351	273888	274541	-	654	654	GENE	88.9
Ta1352	274704	275033	-	330	477	GENE	51.3
Ta1313	275700	276764	+	1065	1065	GENE	82.5
Ta1314	276761	277612	-	852	852	GENE	84.8
Ta1315	277703	278338	+	636	636	GENE	86.3
Ta1316	278316	279302	-	987	987	GENE	90.5
RPL40	280069	280218	+	150	150	GENE	100
Ta1318m	280223	280999	+	777	774	GENE	87.2
Ta1319	280992	282239	+	1248	1245	GENE	83.9
Ta1320	282227	282820	-	594	594	GENE	82.2
Ta1321	282820	283125	-	306	306	GENE	96
Ta1330	283269	284153	-	885	894	GENE	93.6
Ta1331	284189	285046	-	858	885	GENE	94.6
sucC	285047	286126	-	1080	1098	GENE	94.5
Ta0179	291894	292433	-	540	594	GENE	77.7
Ta0178	292522	293121	-	600	603	GENE	74.5
Ta0177	293611	293838	+	228	288	GENE	77.9
RPR2	293828	294001	-	174	273	GENE	51.1
Ta0175	294348	294815	+	468	675	GENE	61.2
Ta0174	294833	295648	-	816	816	GENE	92.6
Ta0173	295743	296525	+	783	807	GENE	62.7
Ta0172	296872	297912	-	1041	1062	GENE	90.9
Ta0171	298043	299008	+	966	969	GENE	84.6
Ta1368m	300659	300994	-	336	354	GENE	65.8
purA	301512	302822	-	1311	1308	GENE	84.2
gcvH	302996	303364	+	369	369	GENE	89.3
Ta1365	303361	303954	+	594	618	GENE	70.8
Ta1364	303941	304567	-	627	636	GENE	79.6
Ta1363	304564	305466	-	903	939	GENE	78.2
fur	305692	306138	+	447	450	GENE	93.3
Ta1361	306280	307212	-	933	933	GENE	88.7
Ta1359	308012	308581	+	570	630	GENE	76.1
Ta1358	308639	309943	+	1305	1302	GENE	86.9
Ta1357	310123	311358	+	1236	1419	GENE	81.6
Ta1356	311426	312436	+	1011	1026	GENE	90.9
Ta1355	312911	313402	+	492	492	GENE	82.2
Ta1354	313409	314239	-	831	831	GENE	72.3
Ta1380	314249	315382	-	1134	1266	GENE	46
Ta1287	315520	316917	-	1398	1380	GENE	82.7
Ta1288	317051	317752	+	702	702	GENE	98.3
Ta1292	318800	319243	+	444	711	GENE	61.9
Ta1293	319446	319949	+	504	747	GENE	64.5
Ta1294m	319952	320734	+	783	783	GENE	98.1
Ta1295	320740	320982	+	243	243	GENE	95
RPC10	320979	321116	+	138	138	GENE	97.8
Ta1296	321120	322286	+	1167	1170	GENE	78.9
Ta1297	322289	322585	+	297	297	GENE	92.9
Ta1298	322589	322900	+	312	318	GENE	81
Ta1299	322980	323462	+	483	549	GENE	83
ksgA	323459	324172	+	714	720	GENE	79.8
Ta1301	324117	324941	-	825	825	GENE	96.7
Ta1302	326520	326903	+	384	384	GENE	92.9
Ta1302a	326994	327161	+	168	168	GENE	100
Ta1305	327166	328128	-	963	957	GENE	80
Ta1273	328339	329157	+	819	825	GENE	83.4
Ta1274	329566	331095	+	1530	1536	GENE	84.3
Ta1271	332231	333226	+	996	996	GENE	92.4
Ta1270	333436	333990	+	555	768	GENE	63.5
Ta1269	333990	334241	+	252	255	GENE	90.5
Ta1268	334250	334954	+	705	702	GENE	93.6
Ta1267	334941	335396	+	456	456	GENE	95.4
Ta1266	335402	335848	+	447	456	GENE	88.7
Ta1265	335845	336522	+	678	678	GENE	92.9
rpmC	336482	336649	+	168	198	GENE	83.1
Ta1263b	336650	336952	+	303	300	GENE	96
POP4	336949	337218	+	270	264	GENE	70.8
Ta1262	337220	337549	+	330	330	GENE	89
Ta1261	337546	337944	+	399	399	GENE	98.5
rplX	337953	338390	+	438	435	GENE	78
Ta1259	338380	339087	+	708	714	GENE	86.5
Ta1258	339084	339596	+	513	513	GENE	94.7
Ta1257	339601	339762	+	162	162	GENE	100
Ta1256	339772	340161	+	390	390	GENE	100
Ta1255	340175	340711	+	537	537	GENE	87.6
Ta1254	340713	341099	+	387	393	GENE	90
Ta1253	341109	341558	+	450	450	GENE	91.9
rplR	341564	342046	+	483	483	GENE	90
Ta1251	342043	342708	+	666	666	GENE	97.3
rpmD	342686	343183	+	498	498	GENE	89.7
Ta1249	343164	343601	+	438	435	GENE	93.1
Ta1248	343846	345339	+	1494	1608	GENE	91.4
Ta1247	345340	345885	+	546	552	GENE	90.2
Ta1246	345882	346559	+	678	696	GENE	93.5
Ta1245	346556	347128	+	573	567	GENE	86.3
Ta1244	347338	348240	+	903	1068	GENE	70.1
SIK1	348263	348814	+	552	552	GENE	76
Ta1242	348801	350072	-	1272	1425	GENE	81.9
Ta1241	350173	350337	-	165	165	GENE	98.1
Ta1240	350334	350585	-	252	252	GENE	95.2
Ta1239	350891	351553	+	663	852	GENE	67.1
Ta1238	351555	352013	-	459	459	GENE	81.6
Ta1237	352110	353009	+	900	915	GENE	81.2
Ta1236	353081	353785	+	705	711	GENE	84.7
Ta1235	354006	355256	+	1251	1206	GENE	62.7
Ta1234	355283	357232	+	1950	1128	GENE	34.8
Ta1232	357199	357873	-	675	675	GENE	63
Ta1231	358063	358554	+	492	591	GENE	77.6
Ta1230	358547	359065	-	519	618	GENE	53.6
Ta1229m	359334	360023	+	690	726	GENE	89.6
Ta1228	360121	361647	+	1527	1578	GENE	85.9
Ta1227	361650	362375	-	726	885	GENE	72.6
Ta1226	362515	363846	-	1332	1320	GENE	82.6
Ta1225	363970	364788	-	819	765	GENE	80.8
Ta1223a	364778	365080	-	303	303	GENE	92
Ta1223	365507	366346	+	840	849	GENE	89.8
Ta1222	366484	367524	+	1041	1215	GENE	84.4
Ta1220	367751	368053	+	303	324	GENE	84.1
Ta1218	368274	368801	-	528	531	GENE	62.4
Ta1217	368934	369104	-	171	171	GENE	98.2
Ta1216	369160	370995	-	1836	1857	GENE	68.2
Ta1215	371051	371671	-	621	627	GENE	59.6
Ta1174	371934	372401	+	468	459	GENE	80.6
Ta1175	372517	373521	+	1005	1128	GENE	83
Ta1181	373668	374267	+	600	639	GENE	87.3
Ta1180	374366	374674	-	309	309	GENE	94.1
Ta1179	375167	375766	+	600	975	GENE	47.9
Ta1178m	376181	376753	+	573	813	GENE	65.9
Ta1177	376750	378375	+	1626	1626	GENE	88.5
Ta1184	378387	378848	-	462	462	GENE	75.8
Ta1183	378908	379201	-	294	300	GENE	94.9
Ta1182	379751	380506	+	756	966	GENE	65.4
Ta1176	380902	381372	-	471	468	GENE	94.2
Ta1185m	382012	383193	+	1182	1194	GENE	81.1
Ta0831	385512	385916	+	405	423	GENE	53.7
Ta1189	388568	389749	-	1182	1182	GENE	94.9
Ta1190	389981	390580	+	600	600	GENE	99
Ta1191	390826	391704	-	879	870	GENE	66.1
Ta1192	391697	392212	-	516	507	GENE	73.1
Ta1193	392327	393535	+	1209	1209	GENE	93
Ta1194	393600	394586	+	987	987	GENE	86.9
Ta1195	394567	395382	-	816	876	GENE	55.2
Ta1196	395474	395866	-	393	396	GENE	93.1
Ta1197	396051	396809	-	759	759	GENE	78.2
Ta1198	396861	397721	-	861	861	GENE	86
Ta1199	397730	399052	-	1323	1443	GENE	84.2
Ta1200	399197	400561	-	1365	1332	GENE	70.3
Ta1201	400558	401313	-	756	756	GENE	96
Ta1202	401285	401473	-	189	189	GENE	76.2
Ta1203	401470	402234	-	765	765	GENE	92.9
Ta1204	402231	402428	-	198	198	GENE	95.4
Ta1205	402431	402706	-	276	282	GENE	97.8
Ta1206	403403	403690	-	288	288	GENE	77.9
Ta0354	404043	404408	+	366	366	GENE	82.6
Ta0355	404401	405222	-	822	822	GENE	89.4
Ta0356	405413	406345	+	933	1002	GENE	88.3
Ta0357	406476	406934	+	459	462	GENE	91.5
Ta0358	407122	407436	-	315	321	GENE	95.3
Ta0359	407450	408283	-	834	945	GENE	76.8
Ta0360	408391	409044	-	654	654	GENE	92.2
Ta0361	409059	409514	-	456	459	GENE	91.6
Ta0465	409698	410258	+	561	561	GENE	81.7
Ta0362	410569	411609	+	1041	1017	GENE	69.9
Ta0893	411662	412771	-	1110	1218	GENE	73.8
Ta0342	415361	417271	-	1911	1911	GENE	93.6
Ta0341	417396	419177	+	1782	1797	GENE	65.5
Ta0340	419246	420283	+	1038	1167	GENE	75.3
Ta0339m	420280	421416	+	1137	1143	GENE	81.8
Ta0338	421440	422264	+	825	825	GENE	96
Ta0337	422270	422635	+	366	372	GENE	77.2
Ta0336	422661	423014	-	354	354	GENE	90.6
Ta0335	423096	424040	-	945	945	GENE	83.1
Ta0334	424218	425555	+	1338	1338	GENE	89.7
Ta0333	425663	426886	-	1224	1224	GENE	96.3
Ta0332	426892	427665	-	774	786	GENE	93.1
Ta0315	427721	428020	-	300	711	GENE	29.2
Ta0316	428577	430262	+	1686	1782	GENE	92.6
Ta0317	430282	430785	+	504	507	GENE	87.5
Ta0318m	430782	431825	-	1044	1041	GENE	75.4
Ta1119	433464	434393	-	930	945	GENE	82.6
Ta0748	434910	435626	+	717	720	GENE	78.7
Ta0749	435729	436799	+	1071	753	GENE	48.5
Ta1116	437191	437556	+	366	366	GENE	100
Ta1115	437567	437776	+	210	210	GENE	100
Ta1113	437979	438422	+	444	447	GENE	93.9
Ta1112	438400	440169	+	1770	1770	GENE	94.6
Ta1111	440460	441413	-	954	954	GENE	85.9
Ta1107	441622	442698	+	1077	1083	GENE	83.1
Ta1106	442721	443236	-	516	513	GENE	90.1
Ta1104	443339	444310	-	972	972	GENE	98.8
Ta1103	444310	445326	-	1017	1017	GENE	87.3
Ta1102	445589	449104	+	3516	3423	GENE	47.4
Ta1101	449193	449738	+	546	546	GENE	90.1
Ta1100	449750	450298	+	549	543	GENE	90.7
Ta1099	450315	450734	+	420	474	GENE	68.1
Ta1098	450731	451753	+	1023	1020	GENE	80.9
Ta0678	457516	458142	-	627	621	GENE	61.9
Ta0679	458260	459657	+	1398	1398	GENE	79.5
Ta1467	459941	461107	+	1167	1182	GENE	86
Ta1468	461113	461535	+	423	423	GENE	68.3
Ta0990	461540	462262	-	723	723	GENE	69.7
Ta0987	464026	465282	-	1257	1257	GENE	82.8
Ta0988	465345	466352	-	1008	1008	GENE	87.5
Ta0986	466379	466993	-	615	645	GENE	63.5
Ta1095	467237	468151	+	915	1092	GENE	58.5
Ta1093a	468197	468499	+	303	303	GENE	81
Ta1093	468494	468661	-	168	168	GENE	98.2
Ta1091	468984	469391	-	408	471	GENE	71.2
Ta1090	469462	469656	-	195	195	GENE	96.9
Ta1089m	469653	470231	-	579	579	GENE	94.8
Ta1088	470348	471445	-	1098	1098	GENE	94
Ta1087	471466	473307	-	1842	1842	GENE	95.8
Ta1086	473313	473843	-	531	528	GENE	76.5
Ta1085	473958	475190	+	1233	1233	GENE	86.3
Ta1084	475215	475661	+	447	486	GENE	69.6
Ta1083	475823	476992	+	1170	1305	GENE	79.2
Ta1082m	477074	477415	+	342	342	GENE	99.1
Ta1081	477794	479569	+	1776	1974	GENE	88.6
Ta1079	479924	480700	-	777	768	GENE	70.9
Ta1078	480705	481742	-	1038	1065	GENE	66.2
Ta1353m	483190	483672	-	483	483	GENE	88.1
Ta1311	483803	485350	+	1548	1548	GENE	88
Ta1310	485525	487282	+	1758	1758	GENE	92.1
Ta1309	487336	489285	+	1950	1998	GENE	92.8
kdpC	489279	489908	+	630	621	GENE	85.2
Ta1307	489921	490739	-	819	822	GENE	89
Ta1306	491102	491515	+	414	486	GENE	56.1
Ta1304	491501	492298	-	798	987	GENE	61.7
Ta1272	492576	493451	+	876	861	GENE	73.2
Ta1275	493454	494230	-	777	939	GENE	77.2
Ta1276	494466	496100	-	1635	1632	GENE	97.2
Ta1277	496174	496809	-	636	642	GENE	70.9
Ta1278	496806	497855	-	1050	1005	GENE	70.7
Ta1279	498076	499542	+	1467	1539	GENE	87.3
Ta1326	500469	501242	+	774	747	GENE	51.7
Ta1281	501372	502172	-	801	792	GENE	83.1
Ta1282m	502242	502922	-	681	681	GENE	98.2
ssnA	503027	504283	-	1257	1260	GENE	83.5
Ta1061m	504400	504867	+	468	483	GENE	65.2
Ta1062	504932	506299	+	1368	1446	GENE	84.1
Ta1063	506352	507890	+	1539	1551	GENE	68.3
Ta1064	509497	510159	+	663	663	GENE	91.4
Ta1066	510425	512704	-	2280	2280	GENE	87
Ta1067	512809	513705	-	897	1146	GENE	57.5
Ta1068	513972	515018	-	1047	1065	GENE	76.6
Ta1069	515415	516404	+	990	1149	GENE	77.2
Ta1070	516499	517023	-	525	609	GENE	78.3
Ta1071	517148	517789	-	642	726	GENE	80.9
Ta1072	517863	518702	-	840	885	GENE	79.6
Ta1073	518780	519952	+	1173	1170	GENE	89.7
Ta1074	519949	520689	-	741	744	GENE	72.2
Ta1075	520765	521991	+	1227	1227	GENE	91.9
Ta1076m	521996	522388	+	393	393	GENE	87.7
Ta1077	522395	523258	+	864	867	GENE	87.9
Ta1284	523302	523625	+	324	324	GENE	96.3
Ta1285	523625	524887	+	1263	1257	GENE	82.5
RPL15	524958	525551	+	594	594	GENE	97
Ta1059	526852	527241	+	390	390	GENE	96.9
Ta1058	527442	528110	+	669	912	GENE	63.7
rplP	528148	528678	-	531	531	GENE	96
Ta1056	528853	529095	-	243	261	GENE	88.4
Ta1055	529230	531155	+	1926	1926	GENE	95.2
Ta1054	531167	533545	+	2379	2391	GENE	89.9
Ta1053	533787	534221	+	435	579	GENE	62.2
Ta1052	534246	535415	+	1170	1203	GENE	85.8
Ta1051	535417	536211	+	795	801	GENE	89.8
Ta1050	536198	537100	+	903	906	GENE	79.1
Ta1048	537452	538204	-	753	771	GENE	75.8
Ta1047a	538221	538409	-	189	189	GENE	88.7
Ta1047	538469	539431	-	963	963	GENE	75.9
Ta1046	539478	539816	-	339	384	GENE	71.7
purS	539914	540138	+	225	237	GENE	74.4
Ta1043	540691	541998	+	1308	1725	GENE	67.8
Ta1042	542288	542920	+	633	702	GENE	64.3
Ta1041m	542914	543273	-	360	354	GENE	73.9
Ta1040	543386	543769	+	384	384	GENE	93.7
Ta1039	543776	544030	+	255	252	GENE	90.5
Ta1038	544022	545005	-	984	1023	GENE	67.9
Ta1037	545002	546084	-	1083	1083	GENE	93.1
Ta1036	546468	547169	+	702	738	GENE	77.1
Ta1035	547159	548166	+	1008	1011	GENE	89
Ta1034	548252	549499	+	1248	1245	GENE	84.1
Ta1033	549581	550096	+	516	516	GENE	91.2
Ta1032	550107	550709	+	603	600	GENE	91.5
Ta1031	550702	551085	+	384	393	GENE	96.2
Ta1030	551086	551901	+	816	816	GENE	93.4
Ta1023	552135	553325	+	1191	1200	GENE	74.9
Ta1022	553331	555211	+	1881	1881	GENE	78.6
Ta1021	555376	555813	-	438	597	GENE	44.2
Ta1019	556254	556526	+	273	258	GENE	66.7
Ta1020	556769	557275	+	507	687	GENE	58.3
Ta1018	557379	558521	-	1143	1149	GENE	78.5
Ta1017	558589	559620	-	1032	1224	GENE	54.2
Ta1016	559784	561058	-	1275	1362	GENE	76
Ta1015	561228	562373	+	1146	1137	GENE	65.7
ribA	562457	563044	+	588	588	GENE	99
Ta1013	563052	563636	-	585	609	GENE	68.6
Ta1012	563624	565438	-	1815	1818	GENE	81.7
Ta1011	565708	566451	+	744	786	GENE	76
Ta1010m	566438	567190	+	753	756	GENE	83.3
Ta1009	567225	567488	+	264	318	GENE	62.9
Ta0491	568043	569632	+	1590	1590	GENE	89.6
Ta0490	569675	570508	+	834	834	GENE	98.2
Ta0489	570518	571216	+	699	696	GENE	76
Ta0488	571194	571988	-	795	1230	GENE	55.3
Ta0487	572464	573234	-	771	771	GENE	81.6
Ta0486	573246	573929	-	684	690	GENE	89.5
Ta0534	576190	577437	+	1248	1254	GENE	96.4
Ta0535	577470	578372	+	903	900	GENE	72.4
Ta0536	578390	579613	+	1224	1230	GENE	78.8
Ta0537m	579516	580265	-	750	750	GENE	93.2
Ta0538	580405	581550	-	1146	1122	GENE	93.4
Ta0540	581547	582386	-	840	903	GENE	78.7
Ta0581	582526	583737	-	1212	1224	GENE	94.4
Ta0541	584082	585218	-	1137	1146	GENE	81.9
Ta0542	585220	586599	-	1380	1401	GENE	89.9
Ta0543	586803	590237	+	3435	3375	GENE	45.4
Ta0544	590215	590688	+	474	483	GENE	76.9
Ta0545	590669	591982	-	1314	1323	GENE	71.7
Ta0546	591988	592764	-	777	777	GENE	94.6
Ta0547	592854	593312	-	459	462	GENE	96.1
Ta0548m	593418	593813	+	396	396	GENE	94.7
Ta0549	593814	594797	+	984	984	GENE	69.3
Ta0550m	594980	595213	+	234	330	GENE	49.6
Ta0551	595236	596849	+	1614	1632	GENE	70.5
Ta0552	596843	597352	-	510	519	GENE	85.7
Ta0553	597984	598631	+	648	723	GENE	85.8
Ta0554	598670	599134	+	465	465	GENE	95.5
Ta0555	599362	599784	+	423	648	GENE	62.8
Ta0556	599774	600187	+	414	426	GENE	82.3
flaG	600188	600631	+	444	444	GENE	88.4
Ta0558	600636	601307	+	672	672	GENE	95.5
Ta0559	601313	602920	+	1608	1617	GENE	96.7
Ta0560	602910	604568	+	1659	1656	GENE	95.5
Ta0561	605411	609019	+	3609	3603	GENE	63.6
Ta0562	609064	609642	+	579	579	GENE	91.7
Ta0565m	609673	610743	-	1071	1068	GENE	78.7
Ta0566	610740	611006	-	267	276	GENE	78
Ta0567	611012	611179	-	168	168	GENE	96.4
Ta0568	611334	612677	+	1344	1362	GENE	84.8
Ta0569	612669	613268	-	600	669	GENE	77.5
Ta0597	613788	615125	-	1338	1383	GENE	72.6
Ta0596	615221	615712	+	492	540	GENE	59.2
Ta0600	617447	617710	+	264	267	GENE	95.5
Ta0601	617864	618226	+	363	363	GENE	100
Ta0602	618507	620303	+	1797	1983	GENE	65
Ta0580	620875	621501	+	627	684	GENE	69.3
Ta0576	621603	623447	+	1845	1854	GENE	79.8
Ta0575	623523	624440	+	918	918	GENE	91.1
Ta0574	624442	624900	+	459	456	GENE	91.4
Ta0573	625033	625731	-	699	678	GENE	67.2
Ta0572	625731	626624	-	894	888	GENE	74.5
Ta0571	626624	627886	-	1263	1281	GENE	84.7
dcd	628111	628554	+	444	501	GENE	68.1
Ta0599	628696	629193	+	498	498	GENE	95.8
Ta0592	629769	630443	+	675	936	GENE	47.8
Ta0590a	632516	632707	-	192	192	GENE	88.9
Ta0583	633361	633900	+	540	981	GENE	54
Ta0584	633909	634229	+	321	309	GENE	81.1
Ta0584a	634882	635229	+	348	348	GENE	93.9
Ta0586	635576	636076	+	501	810	GENE	53.2
Ta0587	636160	641301	+	5142	5073	GENE	79.7
Ta0588	641351	641800	+	450	444	GENE	94
Ta0589	641871	642098	+	228	228	GENE	96
Ta0590	642101	642496	+	396	408	GENE	56.8
Ta0582	642581	643747	+	1167	1167	GENE	93.3
Ta0577	643821	645074	+	1254	1284	GENE	83.4
Ta0578	645439	645996	+	558	720	GENE	64.4
Ta0579	645988	646284	-	297	297	GENE	92.9
Ta0603	646436	647983	+	1548	1548	GENE	96.3
Ta0604	648155	649573	+	1419	1530	GENE	76.1
Ta0605	649580	650206	-	627	630	GENE	94.3
Ta0606	650480	650773	+	294	489	FRAG	45.1
Ta0607m	650911	651504	+	594	747	GENE	51.4
Ta0608	651564	651995	-	432	432	GENE	97.9
Ta0609m	652127	653071	+	945	945	GENE	90.8
Ta0610	653656	655077	-	1422	1404	GENE	84.9
Ta0611	655098	655520	-	423	438	GENE	84.1
Ta0612	656015	656650	+	636	636	GENE	99.5
Ta0613m	657142	658161	+	1020	1479	GENE	71.7
Ta0613m	658219	658611	+	393	441	GENE	71.7
Ta0615	658721	660406	+	1686	1656	GENE	71.6
Ta0616	660430	661101	-	672	672	GENE	93.3
Ta0617	661085	662035	-	951	951	GENE	89.2
Ta0618	662032	662853	-	822	822	GENE	93.4
Ta0619	663048	663914	-	867	870	GENE	72.8
Ta0667	665344	666900	-	1557	1548	GENE	60.1
Ta0183	667925	668251	-	327	717	GENE	22.7
Ta0182	668267	668635	-	369	402	GENE	83.5
Ta1109	673682	674383	+	702	612	GENE	66.1
Ta1108	674771	675523	+	753	774	GENE	78.2
Ta1323	689847	691226	+	1380	1452	GENE	58.1
Ta0795	708898	709515	-	618	636	GENE	64
Ta0796	709660	710526	+	867	861	GENE	78.5
Ta0797m	710523	710924	-	402	405	GENE	70.9
Ta0798	710951	711181	-	231	294	GENE	50
Ta0620	711315	712904	-	1590	1596	GENE	89.8
Ta0377	714418	714843	-	426	438	GENE	54.9
Ta0376	715045	719175	+	4131	4140	GENE	82.1
Ta0822	719265	720035	+	771	810	GENE	77.7
Ta0381	720902	721141	+	240	288	GENE	56.8
Ta1471	721278	721670	+	393	714	FRAG	32.5
Ta0875	721703	722263	+	561	564	GENE	78.6
Ta0876	722669	723097	+	429	429	GENE	74.6
Ta0878	723257	723982	-	726	726	GENE	80.6
Ta0877	724374	725804	-	1431	1434	GENE	88.8
Ta1105	726109	726669	-	561	642	GENE	60.5
Ta0783	727696	728988	-	1293	1314	GENE	69.4
Ta0825	742429	743283	-	855	975	GENE	83.6
Ta0824	743399	744493	-	1095	1083	GENE	87.6
Ta0823	744794	745363	-	570	573	GENE	83.7
Ta0991	745716	747659	+	1944	1926	GENE	66.3
Ta0992	747748	749124	+	1377	1374	GENE	95.6
Ta0993	749199	750122	+	924	930	GENE	89.1
Ta0995	750626	751384	-	759	762	GENE	78.7
Ta0996m	751384	752193	-	810	810	GENE	87.5
Ta0997	752240	753268	-	1029	1035	GENE	69.9
Ta0998	753265	753810	-	546	546	GENE	96.1
Ta1000	754205	756862	-	2658	2658	GENE	69.6
Ta1007	758278	758931	-	654	648	GENE	89.9
Ta1006	759000	759302	-	303	303	GENE	97
Ta1005	759485	759889	+	405	402	GENE	69.9
Ta1004	760262	760633	-	372	372	GENE	93.5
Ta1003	760633	760968	-	336	393	GENE	68.4
Ta1002	761062	761784	-	723	723	GENE	95.8
Ta1001	761794	763455	-	1662	1704	GENE	95.1
Ta1008	763616	764458	+	843	843	GENE	87.1
Ta0492	764460	764891	-	432	432	GENE	89.5
Ta0474	765016	765249	-	234	414	GENE	49.6
Ta0493	765628	766116	+	489	489	GENE	80.2
Ta0495	766521	767543	-	1023	1005	GENE	77.4
Ta0496	767609	768061	-	453	459	GENE	64.9
Ta0497	768171	769271	+	1101	1029	GENE	68.4
Ta0499	769525	770235	-	711	714	GENE	89.9
Ta0637	770392	771612	+	1221	1275	GENE	76.5
Ta0636	771819	773033	+	1215	1215	GENE	94.8
Ta0635	773051	774358	-	1308	1311	GENE	97.2
Ta0776	774569	775819	-	1251	1260	GENE	96.9
Ta0777	775903	778635	-	2733	2733	GENE	86.1
Ta0778	778593	779141	-	549	573	GENE	91.6
Ta0029	780828	781658	-	831	849	GENE	79.2
Ta0457	782917	783822	-	906	849	GENE	64.8
Ta0456m	783936	785282	+	1347	1347	GENE	96.7
Ta0455	785263	785733	+	471	489	GENE	80.2
Ta0475	786138	786779	-	642	1053	FRAG	48
Ta0454	787296	787823	+	528	549	GENE	77.5
Ta0462	787900	789597	+	1698	1707	GENE	96.3
Ta0463	789686	790006	+	321	441	GENE	69.9
Ta0464	790007	790954	+	948	966	GENE	83.3
Ta0864	790978	791352	+	375	375	GENE	91.9
Ta0865	791355	792887	-	1533	1515	GENE	86.7
Ta0866	792902	793234	-	333	342	GENE	78.9
Ta0458	793912	794454	+	543	711	GENE	61.4
Ta0459	794445	794924	-	480	483	GENE	85
Ta0460	794990	795955	+	966	972	GENE	68.2
Ta0461	795952	797031	-	1080	1155	GENE	55.6
Ta0453m	797109	798371	-	1263	1260	GENE	81
Ta0500	798467	799969	+	1503	1503	GENE	78
Ta0501	800101	800469	+	369	486	GENE	63.4
Ta0502	800508	800897	+	390	408	GENE	81.5
Ta0503	800944	802512	-	1569	1803	GENE	72.5
Ta0503a	802745	803134	-	390	444	GENE	63.9
Ta0505	803249	804319	+	1071	1071	GENE	83.4
thiI	804316	805746	+	1431	1446	GENE	75.5
Ta0507	805714	806385	-	672	675	GENE	75.5
ftsZ	806423	807460	-	1038	1038	GENE	95.7
Ta0894	807623	808276	+	654	609	GENE	63.3
Ta0895	808305	808580	+	276	273	GENE	73.6
Ta0810	808604	810415	-	1812	1812	GENE	94.7
Ta0811	810543	811706	+	1164	1164	GENE	84
Ta0812	811696	812781	+	1086	1089	GENE	89.2
Ta0813	812849	814159	+	1311	1368	GENE	81.8
Ta0814	814165	815451	+	1287	1293	GENE	67.4
Ta0815	815552	817891	+	2340	2343	GENE	84.2
Ta0793	818092	819318	+	1227	1500	GENE	62.9
carA	819699	820736	+	1038	1047	GENE	78.7
Ta0791	820729	823863	+	3135	3144	GENE	84
nth	823875	824522	+	648	654	GENE	81.1
Ta0789	824539	826311	-	1773	1776	GENE	90
lysA	826441	827631	+	1191	1209	GENE	62.6
Ta0787	827724	831149	+	3426	3423	GENE	69.5
Ta0786	831172	831891	+	720	702	GENE	62.5
Ta0785	831893	832486	-	594	591	GENE	66.5
Ta0742	838588	839460	-	873	870	GENE	71.9
Ta0835	841749	843689	+	1941	2025	GENE	83.7
Ta0836	843703	844590	+	888	921	GENE	67.8
Ta0837	844763	846070	+	1308	1308	GENE	82.4
Ta0838	846072	848756	+	2685	2685	GENE	90.5
Ta0839	848765	850447	-	1683	1698	GENE	74.8
Ta0849	850702	853332	-	2631	2616	GENE	83.7
Ta0848	853481	853903	-	423	426	GENE	82.3
Ta0909	853975	854868	-	894	894	GENE	85.9
Ta1469	855624	856916	-	1293	1269	GENE	70.5
Ta0907	857055	859451	+	2397	2391	GENE	89.2
Ta0480	859714	860619	-	906	924	GENE	81.6
Ta0479	860769	861800	+	1032	1041	GENE	81.2
Ta0476	861874	862758	+	885	876	GENE	82.7
Ta0477	862775	863458	+	684	690	GENE	76.2
Ta0478m	863466	864737	-	1272	1284	GENE	81.1
Ta0879	864852	867938	+	3087	3045	GENE	83.3
Ta0643	868142	868615	+	474	582	GENE	51.8
Ta0624	868775	869119	+	345	357	GENE	71.2
Ta0625m	869124	869690	+	567	573	GENE	70.2
Ta0626m	869966	870514	+	549	564	GENE	87.2
Ta0627	870523	870807	+	285	291	GENE	91.7
Ta0628m	870804	871982	+	1179	1179	GENE	91.1
Ta0629	871982	872869	+	888	903	GENE	94.3
Ta0630m	872883	873410	-	528	558	GENE	80.5
Ta0631m	873691	874800	+	1110	1107	GENE	85.9
Ta0632	874790	875242	-	453	438	GENE	62.3
Ta0633	875243	876352	-	1110	1269	GENE	62
Ta0634	876539	877024	-	486	699	GENE	45.4
Ta0774	879099	879680	-	582	543	GENE	84.5
Ta0773	879862	881751	+	1890	1890	GENE	95.2
Ta0772m	881741	882664	+	924	924	GENE	97.7
Ta0765	882679	883839	-	1161	1158	GENE	91.5
dam	883980	884813	+	834	843	GENE	76.4
Ta0764m	884896	885567	+	672	675	GENE	87.9
Ta0762	885910	886521	-	612	609	GENE	72.9
Ta0761	886521	887051	-	531	615	GENE	67.2
Ta0760	887422	887952	+	531	741	GENE	56.7
Ta0759	887956	888279	-	324	354	GENE	67.5
Ta0758	888403	889830	-	1428	1599	GENE	47.7
Ta0757	890000	890362	-	363	354	GENE	70.8
Ta0723	890402	891058	-	657	663	GENE	81.8
Ta0754a	891084	891320	-	237	234	GENE	89.9
Ta0743	891399	891770	+	372	369	GENE	74
Ta0915	891777	892583	-	807	834	GENE	45.6
Ta0695	893971	895104	-	1134	1152	GENE	50.7
Ta0696	895451	896182	-	732	1125	GENE	45.6
Ta0709	924334	925968	-	1635	2115	GENE	37.5
Ta0343	926017	926940	+	924	924	GENE	83.9
Ta0344m	926937	927911	+	975	972	GENE	79.6
Ta0703	928372	929892	+	1521	1539	GENE	87.1
Ta0701	933646	934671	+	1026	978	GENE	45.2
Ta0994	937737	939251	+	1515	1551	GENE	64.2
Ta1490	940548	943640	-	3093	3216	GENE	69.8
Ta0693	953314	954084	+	771	780	GENE	81.5
Ta0830	960913	961809	-	897	882	GENE	85.9
Ta0645	961784	963184	-	1401	1434	GENE	87.7
Ta0664	963693	965471	+	1779	1752	GENE	73.7
Ta0663	965581	965928	+	348	351	GENE	87.1
Ta0662m	965932	967317	-	1386	1410	GENE	75.5
Ta0660	968891	970393	-	1503	1710	GENE	55.5
Ta0659	970612	971103	-	492	768	GENE	48.8
Ta0658	971375	972064	-	690	687	GENE	66.8
Ta0657	972073	972678	-	606	609	GENE	61.6
Ta0656	972668	973801	-	1134	1095	GENE	63.3
Ta0655	973788	974492	-	705	753	GENE	68.4
Ta0654	974537	975250	-	714	624	GENE	59.9
Ta0653	975318	976076	-	759	741	GENE	57.5
Ta0652	976073	976717	-	645	633	GENE	62.3
Ta0665	976779	977111	-	333	351	GENE	58.1
Ta0651	977291	977878	-	588	585	GENE	80.5
Ta0650	978280	979194	+	915	1218	GENE	54.6
Ta0649	979239	980504	+	1266	1302	GENE	56.2
Ta0648	980491	981339	-	849	849	GENE	80.9
Ta0668	981501	982439	+	939	969	GENE	73
Ta0669	982485	983765	+	1281	1275	GENE	96.9
Ta0670	984086	985801	+	1716	1716	GENE	99.3
Ta0680	985881	986240	+	360	426	GENE	75.2
Ta0868m	986448	986825	+	378	456	GENE	60
Ta0869	986806	987795	+	990	1005	GENE	90.4
Ta0870	987796	988599	+	804	804	GENE	95.1
Ta0871	989054	989851	+	798	1116	GENE	62
Ta0872	990013	990507	+	495	663	GENE	52.7
Ta0853	990514	991788	-	1275	1464	GENE	77.8
Ta0847m	992082	992372	-	291	291	GENE	84.4
Ta0846	992562	993143	+	582	600	GENE	57.3
Ta0845	993131	993754	-	624	627	GENE	84.7
Ta0844	993767	994552	-	786	786	GENE	88.5
Ta0841	994806	995648	+	843	1011	GENE	73.5
Ta0842	995673	996071	-	399	399	GENE	87.9
Ta0843	996182	996343	+	162	171	GENE	92.9
Ta0840	996521	998758	+	2238	2238	GENE	99.1
Ta0851	999061	999564	-	504	504	GENE	80.8
Ta0910	999664	1000419	-	756	810	GENE	58.4
Ta0911	1000457	1001269	-	813	867	GENE	68.5
Ta0793a	1001389	1001742	-	354	345	GENE	84
Ta0874	1003187	1003975	+	789	825	GENE	50.5
Ta0873	1004448	1005578	+	1131	1215	GENE	76.5
Ta0852	1005629	1006378	+	750	768	GENE	67.7
Ta0854	1006486	1007034	-	549	549	GENE	80.2
Ta0856	1007925	1008755	+	831	831	GENE	86.6
Ta0857	1008752	1009639	+	888	894	GENE	73.4
Ta0858	1009839	1010750	+	912	912	GENE	77.9
Ta0859	1010767	1011675	+	909	807	GENE	60.9
Ta0860m	1011780	1012727	+	948	939	GENE	78.1
Ta0862	1012742	1014811	+	2070	2070	GENE	74
Ta0863	1014795	1016708	+	1914	1920	GENE	68.8
Ta0467	1016719	1017783	-	1065	1269	GENE	65.3
Ta0466	1018247	1019152	+	906	906	GENE	98.3
Ta0985	1019249	1019998	+	750	768	GENE	63.5
Ta0510	1020565	1021134	-	570	579	GENE	72.9
Ta0892	1021365	1022471	-	1107	1158	GENE	79
Ta0891	1022523	1023365	-	843	846	GENE	79.4
Ta0890	1023371	1024063	-	693	717	GENE	93.7
Ta0889	1024312	1025493	+	1182	1185	GENE	79.7
Ta0888m	1025630	1026247	+	618	759	GENE	56.1
Ta0887	1026250	1026954	-	705	708	GENE	84.3
Ta0886	1027189	1029756	+	2568	2661	GENE	86.3
Ta0885m	1029778	1030194	-	417	417	GENE	86.2
Ta0884	1030250	1030594	-	345	345	GENE	80.7
Ta0880	1030681	1031550	+	870	864	GENE	74.8
paaY	1031698	1032219	+	522	525	GENE	97.7
Ta0882	1032254	1033459	+	1206	1206	GENE	93.3
Ta0883	1033444	1034064	+	621	774	GENE	58.5
Ta0472	1034191	1034796	-	606	600	GENE	77.5
Ta0471	1034799	1035338	-	540	549	GENE	95.6
Ta0470	1035393	1038158	-	2766	3057	GENE	71.9
Ta0469	1038522	1039754	+	1233	1233	GENE	94.1
Ta0468	1039759	1041084	-	1326	1326	GENE	92.1
Ta0512	1042450	1043445	-	996	999	GENE	85.8
Ta0513m	1043574	1043834	+	261	267	GENE	76.9
Ta0514	1043836	1044624	+	789	789	GENE	93.1
Ta0515	1044736	1046103	+	1368	1371	GENE	95.6
Ta0516m	1046096	1047286	-	1191	1191	GENE	98.5
Ta0517	1047273	1047485	-	213	213	GENE	98.6
Ta0518	1047701	1048567	-	867	867	GENE	84
Ta0519	1048762	1050051	+	1290	1290	GENE	93.9
Ta0520	1050098	1050658	-	561	711	GENE	69.5
Ta0522	1050816	1051826	-	1011	1011	GENE	91.1
Ta0523	1051950	1053296	+	1347	1368	GENE	80.9
Ta0524	1053414	1053887	+	474	477	GENE	75.3
Ta0525	1053893	1054510	-	618	651	GENE	77.8
Ta0526	1054535	1055290	-	756	828	GENE	74.2
Ta0527	1055578	1057059	-	1482	1476	GENE	80
Ta0528	1057056	1058108	-	1053	1053	GENE	86.6
Ta0529m	1058196	1059341	+	1146	1149	GENE	84.8
Ta0530	1059400	1060320	+	921	933	GENE	69
Ta0531	1060502	1061416	+	915	1143	GENE	59.2
Ta0533	1061681	1062076	-	396	396	GENE	71
Ta0905	1062110	1063258	-	1149	1149	GENE	85.9
Ta0906	1063293	1064915	-	1623	1617	GENE	93.9
Ta0861	1065076	1065993	-	918	954	GENE	70
Ta0901	1066177	1067415	+	1239	1191	GENE	63.6
Ta0902	1067828	1068265	+	438	855	GENE	43.2
Ta0903	1068421	1068999	+	579	717	GENE	62.2
Ta0904	1069083	1070228	+	1146	1200	GENE	63.2
Ta0900	1070221	1071519	-	1299	1299	GENE	91.9
Ta0899	1071522	1072250	-	729	726	GENE	80.2
Ta0898	1072456	1073226	-	771	831	GENE	77.8
Ta0897	1073292	1074377	-	1086	1086	GENE	92.5
Ta0896	1074483	1076108	+	1626	1635	GENE	83.5
Ta0809	1076124	1077605	-	1482	1482	GENE	94.5
Ta0808	1077942	1078655	-	714	714	GENE	75.8
Ta0807	1078652	1079203	-	552	552	GENE	79.2
trpE	1079200	1080255	-	1056	1059	GENE	78.4
trpF	1080245	1080832	-	588	585	GENE	63.4
Ta0804	1080804	1081793	-	990	969	GENE	66.9
trpA	1081798	1082511	-	714	711	GENE	72.5
Ta0801	1083723	1084394	-	672	690	GENE	83.8
Ta0800	1084391	1084681	-	291	303	GENE	92
Ta0799	1084690	1086789	-	2100	2097	GENE	94.3
Ta0621	1086877	1087473	-	597	597	GENE	81.8
Ta0622	1087952	1088770	+	819	819	GENE	90.8
Ta0623	1088757	1089125	+	369	363	GENE	94.3
Ta0142	1089346	1091037	-	1692	1692	GENE	94.7
Ta0639	1091235	1092683	+	1449	1500	GENE	75.4
Ta0641m	1093610	1094530	+	921	918	GENE	84.6
Ta0642	1094571	1095254	+	684	747	GENE	85.1
amtB	1095610	1096647	-	1038	1038	GENE	76.2
Ta0452	1099069	1099635	+	567	1461	GENE	35.4
Ta0451m	1099767	1100789	+	1023	1101	GENE	74.5
Ta0450	1100740	1102455	-	1716	1854	GENE	71.6
Ta0449	1102602	1102841	-	240	249	GENE	72
Ta0448	1102801	1103193	-	393	378	GENE	66.2
Ta0447	1103735	1104505	+	771	792	GENE	77.6
Ta0446	1104527	1106725	-	2199	2199	GENE	98.6
Ta0445	1106762	1107076	-	315	315	GENE	98.1
Ta0444	1107082	1108356	-	1275	1284	GENE	98.6
Ta0443	1108542	1109522	+	981	975	GENE	83.7
Ta0442	1109669	1110889	+	1221	1212	GENE	81
Ta0439	1110903	1112441	-	1539	1539	GENE	95.5
Ta0438	1112501	1112677	-	177	189	GENE	83.9
Ta0437	1112685	1113848	-	1164	1164	GENE	96.9
Ta0436	1113858	1114733	-	876	969	GENE	83.2
Ta0912	1115434	1115703	-	270	270	GENE	100
Ta0913	1116040	1116741	+	702	690	GENE	61.4
Ta0914	1116776	1117903	-	1128	1134	GENE	70.8
Ta0916	1118431	1118709	+	279	279	GENE	94.6
Ta0917	1118724	1119464	-	741	816	GENE	86
Ta0918	1119628	1120467	-	840	834	GENE	75.2
Ta0919	1120468	1121769	-	1302	1302	GENE	80.7
Ta0920	1121766	1122623	-	858	960	GENE	86.5
Ta0921	1122712	1123224	-	513	489	GENE	68.8
Ta0923	1123753	1126170	-	2418	2754	GENE	48.6
Ta0924	1126727	1128259	-	1533	1533	GENE	85.3
truA	1128771	1129511	-	741	759	GENE	65.2
Ta0931	1129508	1130524	-	1017	1020	GENE	84.4
Ta0930	1130521	1131027	-	507	507	GENE	95.2
Ta0925	1131371	1131532	-	162	171	GENE	92.9
Ta0926	1131831	1132799	+	969	990	GENE	67.6
Ta0927	1133061	1133264	-	204	204	GENE	98.5
Ta0928	1133289	1133450	-	162	213	GENE	70
Ta0929	1133467	1134075	-	609	615	GENE	89.7
Ta0933	1134672	1135520	+	849	1089	GENE	53.1
Ta0934m	1135544	1136722	-	1179	1185	GENE	86.5
Ta0937	1137473	1138861	+	1389	1389	GENE	90.3
Ta0936	1138897	1139499	+	603	639	GENE	65
Ta0940	1139885	1140823	-	939	939	GENE	98.7
GAR1	1140833	1141039	-	207	207	GENE	80.9
Ta0941	1141291	1142262	+	972	981	GENE	84.1
Ta0942	1142243	1143889	+	1647	1653	GENE	86.9
Ta0944m	1144148	1144756	-	609	603	GENE	83.7
Ta0945	1144753	1145676	-	924	924	GENE	99
Ta0946	1146079	1147365	+	1287	1287	GENE	88.8
Ta0947	1147653	1148597	+	945	945	GENE	82.5
Ta0948	1149034	1149465	-	432	426	GENE	84.4
Ta0949	1149537	1150205	+	669	693	GENE	73.7
Ta0950	1150285	1150731	+	447	465	GENE	83.9
Ta0951	1150733	1151458	+	726	717	GENE	87.7
Ta0952	1151701	1152678	-	978	978	GENE	95.1
Ta0953m	1152963	1154372	+	1410	1425	GENE	87.9
Ta0954m	1154375	1154986	-	612	612	GENE	97.5
Ta0955	1155064	1156029	-	966	963	GENE	87.2
Ta0956	1156112	1156444	+	333	333	GENE	82.7
Ta0957	1156448	1156693	-	246	246	GENE	91.4
Ta0958	1156690	1157022	-	333	354	GENE	80.3
Ta0959	1157047	1158468	-	1422	1410	GENE	88.6
Ta0960	1158465	1160015	-	1551	1512	GENE	86.8
Ta0961	1160017	1160967	-	951	1908	FRAG	45.7
Ta0962	1162018	1162266	-	249	315	GENE	73.1
Ta0963	1162330	1162479	-	150	219	GENE	61.1
Ta0964	1162541	1162789	-	249	249	GENE	96.3
Ta0965	1162786	1163250	-	465	465	GENE	96.1
Ta0966	1163214	1164131	-	918	1023	GENE	87.6
Ta0967m	1164251	1165354	-	1104	1104	GENE	97.3
Ta0968	1165354	1165728	-	375	453	GENE	80
nuoB	1165809	1166159	-	351	474	GENE	73.9
nuoA	1166270	1166725	-	456	456	GENE	93.4
Ta0971	1166951	1168606	-	1656	1812	GENE	72.7
Ta0972	1168744	1169964	-	1221	1230	GENE	78.5
Ta0973	1170047	1170820	+	774	774	GENE	71.2
Ta0974	1170798	1171952	-	1155	1155	GENE	95.3
PRI1	1172230	1173228	-	999	984	GENE	75.2
Ta0976	1173273	1176557	+	3285	3273	GENE	64
Ta0977	1176554	1177588	-	1035	1032	GENE	90.1
Ta0978m	1177590	1178471	-	882	885	GENE	65
Ta0979	1178481	1179272	-	792	813	GENE	80.4
Ta0981	1179749	1180021	-	273	399	GENE	66.7
Ta0980	1180337	1181974	+	1638	1650	GENE	96.7
Ta0984	1182043	1183005	+	963	960	GENE	92.5
Ta0435	1184913	1185779	+	867	867	GENE	88.2
Ta0434	1186797	1187063	+	267	363	GENE	64.2
Ta0433	1187069	1187479	+	411	411	GENE	91.2
Ta0432	1187490	1187879	+	390	390	GENE	91.5
Ta0640	1189091	1190485	+	1395	1395	GENE	67.4
Ta0139	1190495	1191154	-	660	840	GENE	62.4
Ta0422	1191381	1191875	-	495	498	GENE	57.4
Ta1096	1192129	1193535	-	1407	1467	GENE	50.4
Ta0690	1196280	1197131	+	852	936	GENE	85.9
Ta0689	1197134	1198021	+	888	876	GENE	90.5
Ta0688	1198028	1199143	+	1116	1119	GENE	82.3
Ta0687	1199109	1201040	+	1932	1956	GENE	69
Ta0686	1201190	1202803	+	1614	1728	GENE	54.6
Ta0685	1202787	1203845	-	1059	1059	GENE	77.1
Ta0421	1204140	1206092	+	1953	1944	GENE	93.4
Ta0420	1206287	1206700	+	414	606	GENE	62.3
Ta0419	1206711	1207577	-	867	888	GENE	76.6
Ta0418	1207583	1208473	-	891	891	GENE	80.1
Ta0417	1208678	1208887	-	210	261	GENE	60.5
Ta0416m	1209022	1210005	+	984	981	GENE	97.6
Ta0415	1210062	1210382	+	321	390	GENE	79.8
Ta0414	1210440	1211894	+	1455	1455	GENE	95.7
Ta0413	1212218	1213330	+	1113	1215	GENE	77
Ta0412	1213430	1213972	+	543	528	GENE	70
Ta0411	1216673	1217104	-	432	462	GENE	73.2
Ta0410	1217101	1218864	-	1764	1746	GENE	93
Ta0409	1218947	1219474	+	528	564	GENE	70.9
Ta0408	1219531	1219926	+	396	399	GENE	73.5
Ta0407	1219960	1220490	-	531	525	GENE	81.4
HMG1	1221182	1222441	-	1260	1260	GENE	89.7
Ta0404	1223864	1224769	+	906	903	GENE	88.7
Ta0403	1224766	1225518	+	753	753	GENE	80.8
Ta0402	1225570	1228122	+	2553	2553	GENE	73.8
Ta0401	1228061	1228696	-	636	861	GENE	42.3
Ta0400	1228987	1229313	-	327	333	GENE	73.9
Ta0398	1230036	1231223	+	1188	1188	GENE	90.4
Ta0397	1231363	1231911	+	549	570	GENE	89.4
RIO1	1232029	1232565	-	537	717	GENE	55.2
TIF11	1232812	1233183	-	372	360	GENE	88.6
Ta0393m	1233261	1233689	-	429	429	GENE	96.5
Ta0392	1233699	1235195	-	1497	1536	GENE	87.1
Ta0391	1235237	1237897	-	2661	2658	GENE	97.1
Ta0390	1237894	1241418	-	3525	3588	GENE	96
Ta0389	1241478	1241741	-	264	276	GENE	90.1
Ta0388	1241900	1242715	-	816	819	GENE	81.6
Ta0387	1242712	1243788	-	1077	1077	GENE	85.8
Ta0386	1244100	1244633	+	534	690	GENE	38.3
Ta0385	1245857	1246180	-	324	300	GENE	56.5
Ta0399	1246465	1246974	-	510	540	GENE	56.4
Ta1121	1247214	1247804	-	591	594	GENE	89.3
MRA1	1247883	1248551	+	669	669	GENE	86
Ta0274	1249252	1249542	-	291	303	GENE	42.7
Ta0756	1250055	1251002	-	948	1209	GENE	64.9
Ta0989	1252539	1253183	+	645	696	GENE	53.3
Ta0780	1255890	1257344	-	1455	1494	GENE	66.9
Ta0779	1257432	1258361	-	930	930	GENE	73.5
Ta1462	1258977	1261565	+	2589	2574	GENE	84.4
Ta0677	1261595	1261930	+	336	366	GENE	44.4
Ta1503	1262718	1263221	-	504	561	GENE	45.1
Ta1127	1263637	1265169	+	1533	1590	GENE	69.3
Ta1128m	1265327	1266004	+	678	789	GENE	63.6
Ta1129	1266631	1267449	+	819	1224	GENE	61.4
Ta1131	1267907	1268344	+	438	438	GENE	95.2
Ta1134	1269764	1270423	+	660	687	GENE	85.5
Ta1135	1270428	1271207	-	780	774	GENE	81.9
Ta1136	1271204	1277434	-	6231	6246	GENE	78.6
Ta1137	1277788	1278162	+	375	375	GENE	96
Ta1138	1278234	1279013	+	780	861	GENE	65.5
Ta1139	1279046	1279474	-	429	429	GENE	93
Ta1140	1279532	1279984	+	453	450	GENE	69
Ta1141	1280038	1280493	+	456	444	GENE	73.9
Ta1164	1280648	1281244	+	597	597	GENE	97.5
Ta1163	1281496	1282914	+	1419	1524	GENE	76.6
Ta1162	1283263	1284612	+	1350	1644	GENE	69.3
Ta0028	1285178	1286428	-	1251	357	FRAG	22.4
Ta1161m	1287268	1288110	+	843	1449	FRAG	54.6
Ta1160	1288113	1288298	-	186	186	GENE	96.7
Ta1158	1288826	1289884	-	1059	1059	GENE	93.8
Ta1157	1289977	1290846	-	870	879	GENE	82.1
Ta1156	1290876	1291850	-	975	981	GENE	89.9
Ta1155	1291978	1292892	+	915	927	GENE	90.3
Ta1154m	1293497	1294303	+	807	822	GENE	74.7
Ta1153	1294312	1296393	-	2082	2097	GENE	92.4
Ta1152	1296716	1297174	-	459	453	GENE	48.1
Ta1149	1298098	1298535	+	438	444	GENE	91.2
Ta1148	1298537	1300303	-	1767	1767	GENE	90.8
Ta0427	1300339	1302039	-	1701	1674	GENE	76.8
Ta1142	1302262	1304136	+	1875	1872	GENE	92.8
Ta1143	1304145	1306205	-	2061	2019	GENE	75.9
Ta1144	1306291	1306428	+	138	138	GENE	95.6
Ta1144a	1306495	1306680	+	186	186	GENE	98.4
Ta1145	1306677	1307855	-	1179	1179	GENE	91.6
Ta1147	1307912	1309276	-	1365	1359	GENE	83.1
Ta1165	1309485	1310729	-	1245	1275	GENE	82.1
Ta1166	1310927	1311382	+	456	453	GENE	77.9
Ta1167	1311805	1312452	-	648	648	GENE	88.4
Ta1172	1314147	1314728	+	582	585	GENE	82
Ta1173	1314741	1315058	-	318	372	GENE	58.3
Ta1212	1315211	1316233	+	1023	1023	GENE	94.7
Ta1211	1316213	1317493	-	1281	1281	GENE	88.5
Ta1210	1317774	1319114	+	1341	1326	GENE	83.6
otsB	1319080	1319820	+	741	744	GENE	74.1
Ta1207	1319865	1320830	+	966	975	GENE	88.9
Ta1208	1320838	1321650	-	813	813	GENE	79.6
Ta0353	1322048	1322512	-	465	465	GENE	90.3
Ta0352	1322512	1323006	-	495	495	GENE	97
Ta0351	1323003	1324265	-	1263	1314	GENE	93.4
Ta0350	1324343	1324987	-	645	663	GENE	78
Ta0349m	1325117	1326649	+	1533	1527	GENE	84.4
Ta0348	1326678	1327868	-	1191	1203	GENE	84.6
Ta0347	1327879	1328544	-	666	666	GENE	69.3
Ta0346	1328580	1328930	-	351	354	GENE	83.8
Ta0769	1328971	1330725	-	1755	1800	GENE	61.6
Ta0229	1331499	1333358	-	1860	1860	GENE	80.6
Ta0230	1333406	1334554	-	1149	1149	GENE	88
Ta0231	1334636	1335184	-	549	543	GENE	74.2
Ta0681	1335287	1336408	-	1122	1122	GENE	68
Ta0320m	1336486	1336812	-	327	315	GENE	74.1
Ta0321	1336820	1337515	-	696	663	GENE	65.5
Ta0322	1337512	1338747	-	1236	1236	GENE	96.1
RPS6	1338731	1339117	-	387	387	GENE	93
Ta0324	1339314	1340828	+	1515	1590	GENE	77.5
Ta0325	1340821	1341378	+	558	564	GENE	83.4
Ta0326	1341660	1342946	+	1287	1287	GENE	93.7
Ta0327	1342957	1343229	+	273	273	GENE	98.9
Ta0328	1343254	1344033	+	780	777	GENE	93.1
Ta0329	1344030	1345079	+	1050	1056	GENE	93.7
Ta0330	1345067	1347049	-	1983	1983	GENE	88.5
Ta0314	1351159	1351854	-	696	684	GENE	83.1
Ta0313	1351870	1352511	-	642	651	GENE	71.8
Ta0312	1352610	1353083	-	474	513	GENE	92.4
Ta0307	1353176	1353460	-	285	285	GENE	77.7
Ta0308	1353500	1354918	-	1419	1458	GENE	82.5
Ta0309	1355049	1355933	-	885	945	GENE	79.3
Ta0310	1356017	1357015	+	999	1002	GENE	77.2
Ta0311	1357012	1357926	+	915	927	GENE	72.6
Ta0306	1358150	1358959	+	810	849	GENE	79.8
Ta0305	1359071	1359370	-	300	327	GENE	84.3
purE	1359744	1360214	-	471	474	GENE	83.4
Ta0302	1360240	1361325	-	1086	1059	GENE	75.3
Ta0301	1361435	1363786	+	2352	2352	GENE	85.8
Ta0300	1363800	1365113	-	1314	1488	GENE	80.5
Ta0299	1365320	1365520	-	201	261	GENE	68.6
Ta0298	1365594	1367834	-	2241	2250	GENE	71.9
Ta0297	1368057	1369178	-	1122	1167	GENE	71.5
Ta0296	1369451	1370641	+	1191	1191	GENE	96
Ta0295m	1370643	1371752	+	1110	1110	GENE	94.9
Ta0294	1372249	1372758	+	510	981	FRAG	43.6
Ta0293	1373162	1373563	-	402	399	GENE	78.2
Ta0292	1373719	1375308	+	1590	1593	GENE	92.8
Ta0291	1375310	1377250	-	1941	1977	GENE	88.8
Ta0290m	1377296	1377622	-	327	327	GENE	79.6
Ta0289	1377730	1378260	-	531	537	GENE	92.1
Ta0288m	1378444	1380120	+	1677	1677	GENE	98
Ta0287m	1380154	1381158	+	1005	1017	GENE	86.1
Ta0286m	1381191	1383032	-	1842	1842	GENE	94.3
Ta0285	1383255	1384310	+	1056	1083	GENE	83.6
Ta0284	1384300	1385100	+	801	807	GENE	66.2
Ta0283	1385087	1385893	+	807	807	GENE	74.6
Ta0282	1385883	1387115	+	1233	1233	GENE	82.7
Ta0281	1387144	1388781	+	1638	1641	GENE	81.6
Ta0280	1388786	1391422	-	2637	2778	GENE	75.3
Ta0279	1391663	1393063	-	1401	1401	GENE	86.5
Ta0278	1393485	1393808	+	324	324	GENE	95.3
Ta0277	1393839	1394372	+	534	540	GENE	92.7
Ta0276	1395025	1395957	+	933	933	GENE	94.2
Ta0266	1396300	1397733	-	1434	945	GENE	43.4
Ta0265	1397733	1398785	-	1053	966	GENE	42.6
Ta1327	1399304	1400263	-	960	957	GENE	45.5
Ta0263	1400273	1401364	-	1092	1032	GENE	53.7
Ta0260	1405258	1406106	-	849	858	GENE	96.8
Ta0259m	1406112	1407869	-	1758	1758	GENE	97.1
Ta0258	1408056	1409429	+	1374	1374	GENE	96.5
Ta0257	1409444	1409977	-	534	534	GENE	98.9
Ta0256	1410138	1411343	+	1206	1206	GENE	82
Ta0255	1411317	1412327	-	1011	1050	GENE	78.6
Ta0254	1412448	1413137	-	690	690	GENE	59.8
Ta0253	1413232	1413744	-	513	513	GENE	76
Ta0252	1413828	1415270	-	1443	1458	GENE	89.3
Ta1465	1415417	1416517	-	1101	1095	GENE	74
Ta0251	1416654	1417421	+	768	768	GENE	92.5
Ta0250	1417485	1418453	+	969	969	GENE	82.6
Ta0249	1418445	1419530	-	1086	1086	GENE	83.9
Ta0242a	1419744	1419878	+	135	237	FRAG	50
Ta0244	1420005	1420367	+	363	339	GENE	73.3
Ta0246m	1420979	1421572	+	594	615	GENE	70.7
Ta0247	1421575	1422507	+	933	858	GENE	81.4
Ta0248	1422495	1423379	-	885	1080	GENE	71
Ta0242	1423778	1425265	+	1488	1491	GENE	83.9
Ta0241	1425262	1425606	-	345	435	GENE	72.9
Ta0240	1425726	1426667	-	942	1407	GENE	59.9
hutU	1427251	1428912	+	1662	1665	GENE	96.6
Ta0238	1428909	1430123	+	1215	1233	GENE	67.2
Ta0237	1430252	1431061	-	810	807	GENE	80.3
Ta0236m	1431058	1431663	-	606	606	GENE	88.6
Ta0235	1431902	1433041	+	1140	1149	GENE	74.6
Ta0234	1433046	1433978	+	933	927	GENE	96.1
Ta0233a	1434253	1434507	-	255	219	GENE	47.7
Ta1405	1434889	1435605	-	717	1371	FRAG	49.1
Ta1406m	1435680	1436858	-	1179	1167	GENE	64.8
Ta0224	1437000	1438442	+	1443	1461	GENE	88.3
Ta0225	1438642	1439394	+	753	918	GENE	74.8
Ta0226	1439391	1440155	+	765	765	GENE	90.9
Ta0227	1440158	1440802	+	645	618	GENE	61.8
Ta0222a	1441923	1442264	+	342	342	GENE	91.2
Ta0222	1442259	1443653	-	1395	1467	GENE	85.5
Ta0221	1443757	1444614	+	858	858	GENE	87.4
Ta0220	1444617	1445804	-	1188	1185	GENE	49.3
Ta0219	1445839	1447296	-	1458	1458	GENE	94.8
Ta0218	1447366	1448115	-	750	762	GENE	69.9
Ta0217	1448112	1449209	-	1098	1098	GENE	91.5
Ta0216	1449540	1451111	+	1572	1608	GENE	89.3
Ta0215	1451227	1452246	+	1020	1098	GENE	85.5
Ta0214	1452419	1453468	+	1050	1236	GENE	66.6
Ta0213	1453486	1454865	-	1380	1380	GENE	89.3
Ta0212	1454962	1455843	-	882	882	GENE	86
Ta0210	1456691	1457386	-	696	1137	GENE	45.1
Ta0209	1457991	1458422	+	432	429	GENE	74.1
Ta0208	1458424	1459776	-	1353	1356	GENE	90.7
Ta0207	1459898	1460734	+	837	837	GENE	93.9
Ta0206	1460731	1462161	+	1431	1431	GENE	86.8
Ta0204	1462163	1463377	-	1215	1185	GENE	82.7
Ta0203	1463374	1464819	-	1446	1446	GENE	98.1
Ta0202	1464820	1465560	-	741	741	GENE	94.7
Ta0201	1465653	1466300	+	648	648	GENE	91.2
Ta0200	1466311	1466613	+	303	303	GENE	98
Ta0199	1466683	1467237	+	555	555	GENE	99.5
Ta0198m	1467238	1469217	-	1980	2013	GENE	91.5
Ta0197	1469397	1470488	-	1092	1116	GENE	77.8
Ta0196	1471558	1472127	+	570	627	GENE	57.2
Ta1168	1472233	1473030	+	798	1146	GENE	46
Ta0195	1473053	1473478	+	426	420	GENE	83.9
Ta0194m	1473494	1474114	-	621	621	GENE	72
Ta0193m	1474209	1475309	-	1101	1104	GENE	79.8
Ta0192m	1475681	1476274	+	594	585	GENE	85.3
Ta0740	1477077	1477736	+	660	663	GENE	80.9
Ta0441	1478495	1479238	+	744	753	GENE	73.8
Ta0186	1479283	1480482	-	1200	1209	GENE	74.8
Ta0185	1480534	1481172	+	639	654	GENE	71.9
Ta1377	1494892	1496037	-	1146	1146	GENE	81.9
Ta1402	1496158	1497099	-	942	1017	GENE	75.4
Ta1375	1497152	1497634	+	483	477	GENE	42.5
Ta1186	1497808	1498425	-	618	651	GENE	57.3
Ta1404	1503014	1504393	-	1380	1380	GENE	88.2
flaB-2	1504499	1505227	-	729	729	GENE	90.1
Ta1408	1505369	1506196	+	828	516	GENE	56
Ta1409m	1506208	1506684	+	477	531	GENE	54
Ta1410	1506668	1507411	-	744	735	GENE	78.1
Ta1411m	1507408	1507869	-	462	459	GENE	79.1
Ta1412	1507900	1508283	-	384	384	GENE	92.9
Ta1413	1508405	1509541	-	1137	1137	GENE	96.6
Ta1414	1509547	1509783	-	237	237	GENE	98.7
Ta1415	1509794	1510207	-	414	414	GENE	94.2
Ta1416	1510489	1510824	+	336	336	GENE	91.9
Ta1417	1510821	1511783	+	576	942	GENE	50
Ta1418m	1511805	1513619	+	1815	1806	GENE	81.2
Ta1419	1513716	1514630	+	915	933	GENE	82.9
Ta1420	1514647	1515408	-	762	774	GENE	74.3
Ta1422	1515492	1515776	+	285	288	GENE	91.6
Ta1423	1515782	1516243	-	462	462	GENE	75.8
Ta1424	1516240	1517583	-	1344	1344	GENE	71.6
Ta1425	1517588	1518454	-	867	900	GENE	79.9
SSS1	1518472	1518513	-	42	54	GENE	77.1
SSS1	1518565	1518786	-	222	261	GENE	77.1
Ta1428	1520544	1521671	-	1128	1128	GENE	96
Ta1429m	1521948	1523495	-	1548	1551	GENE	79.1
Ta1429a	1523650	1523868	+	219	219	GENE	98.6
Ta1430	1523979	1525115	+	1137	1122	GENE	93.7
Ta1431	1525112	1525771	+	660	663	GENE	72.9
Ta1504	1527255	1527611	+	357	405	GENE	60.7
Ta1505	1527620	1528192	+	573	603	GENE	64.8
Ta0231a	1539219	1539392	+	174	177	GENE	86.2
Ta0367	1561939	1563522	-	1584	1857	GENE	42.9
Ta0365	1567752	1569041	-	1290	1284	GENE	88.4
Ta1501	1569273	1570736	+	1464	1527	GENE	75.7
Ta1500m	1570739	1571695	-	957	957	GENE	95.6
Ta1498	1571797	1573134	-	1338	1347	GENE	96.4
Ta1496	1573262	1573729	+	468	468	GENE	85.3
Ta1495	1578532	1579590	+	1059	1128	GENE	82.7
Ta1494	1579713	1580570	+	858	858	GENE	83.9
Ta1493	1580555	1582453	-	1899	1899	GENE	86.4
Ta1492	1582460	1584229	-	1770	1770	GENE	94.4
Ta1491	1584239	1584691	-	453	450	GENE	89.3
Genes accepted for annotation from the Unassiged-ORFs table
Ta0049	7048	7362	-	315		GENE
Ta0070	25913	26578	-	666		GENE
TVN0034	37710	38039	+	330		GENE
TVN0043	45165	45689	-	525		GENE
TVN0067	66522	67031	+	510		GENE
TVN0105	110650	110910	-	261		GENE
TVN0106	110910	111878	-	969		GENE
TVN0107	111880	112590	-	711		GENE
TVN0108	112611	113768	-	1158		GENE
TVN0109	113769	114659	-	891		GENE
Unassigned-ORF-2358	114661	115350	-	690		GENE
TVN0111	115343	115825	-	483		GENE
TVN0112	115828	118155	-	2328		GENE
TVN0113	118145	118858	-	714		GENE
Unassigned-ORF-1670	119105	120325	+	1221		GENE
TVN0121	128375	128764	-	390		GENE
TVN0124	132662	133675	+	1014		GENE
TVN0125	133849	134727	+	879		GENE
TVN0137	145075	145569	+	495		GENE
Unassigned-ORF-2613	147168	147614	-	447		GENE
Unassigned-ORF-1889	149208	149603	+	396		GENE
TVN0144	149832	150464	+	633		GENE
TVN0145	151519	152070	+	552		GENE
TVN0146	152244	153692	-	1449		GENE
TVN0161	171420	172799	+	1380		GENE
TVN0165	175536	176453	-	918		GENE
TVN0172	181068	181448	-	381		GENE
TVN0186	192097	192666	+	570		GENE
TVN0204	208707	209075	+	369		GENE
TVN0209	215286	218327	+	3042		GENE
Unassigned-ORF-2603	227715	227999	-	285		GENE
TVG0260158	258908	260158	+	1251		GENE
TVN0248	261621	262802	+	1182		GENE
Ta1317	279375	279911	-	537		GENE
177	288250	289470	-	1221		GENE
176	289646	290017	+	372		GENE
Unassigned-ORF-2838	293828	294370	-	543		GENE
1369	299333	300418	-	1086		GENE
1360	307404	307727	+	324		GENE
1289	317790	318482	+	693		GENE
Unassigned-ORF-1915	325056	325379	+	324		GENE
1300	325955	326443	+	489		GENE
Unassigned-ORF-1705	380519	380863	+	345		GENE
Unassigned-ORF-2319	383770	384195	-	426		GENE
TVN0394	384382	384816	-	435		GENE
Unassigned-ORF-1456	386200	387048	+	849		GENE
Unassigned-ORF-1925	387045	388541	+	1497		GENE
Unassigned-ORF-1931	432540	432809	+	270		GENE
Unassigned-ORF-2569	452430	452888	-	459		GENE
Unassigned-ORF-1938	453174	453806	+	633		GENE
Unassigned-ORF-2816	454214	454954	-	741		GENE
Unassigned-ORF-2310	455305	456081	-	777		GENE
Unassigned-ORF-1939	456906	457223	+	318		GENE
Unassigned-ORF-1717	462512	463720	+	1209		GENE
Unassigned-ORF-1721	499547	500467	+	921		GENE
Unassigned-ORF-1470	525832	526731	+	900		GENE
Unassigned-ORF-1474	575281	575781	+	501		GENE
Unassigned-ORF-2286	613288	613749	-	462		GENE
Unassigned-ORF-1730	615821	617128	+	1308		GENE
Unassigned-ORF-1734	630455	632449	+	1995		GENE
Unassigned-ORF-2543	664080	665333	-	1254		GENE
Unassigned-ORF-1487	669823	671343	+	1521		GENE
Unassigned-ORF-1960	671340	672842	+	1503		GENE
Unassigned-ORF-1962	676728	678044	+	1317		GENE
Unassigned-ORF-2791	678392	678982	-	591		GENE
Unassigned-ORF-1494	681337	684360	+	3024		GENE
Unassigned-ORF-1742	684344	687475	+	3132		GENE
Unassigned-ORF-1969	693675	694007	+	333		GENE
Unassigned-ORF-1499	694060	696003	+	1944		GENE
Unassigned-ORF-1500	696124	696684	+	561		GENE
Unassigned-ORF-2781	697097	697522	-	426		GENE
Unassigned-ORF-1502	697684	698004	+	321		GENE
Unassigned-ORF-1503	698845	699210	+	366		GENE
Unassigned-ORF-1973	699714	700142	+	429		GENE
Unassigned-ORF-2264	702334	702900	-	567		GENE
Unassigned-ORF-2261	703837	704997	-	1161		GENE
Unassigned-ORF-1978	707127	708014	+	888		GENE
Unassigned-ORF-2523	708255	708959	-	705		GENE
TVN0712	720498	720869	+	372		GENE
Unassigned-ORF-1753	730400	731305	+	906		GENE
Unassigned-ORF-2519	731430	731780	-	351		GENE
Unassigned-ORF-1984	734352	734942	+	591		GENE
Unassigned-ORF-2772	735005	735820	-	816		GENE
Unassigned-ORF-2518	736554	737693	-	1140		GENE
Unassigned-ORF-2771	737684	738181	-	498		GENE
Unassigned-ORF-2253	738178	738714	-	537		GENE
Unassigned-ORF-1758	741188	742213	+	1026		GENE
Unassigned-ORF-2516	753807	754169	-	363		GENE
Unassigned-ORF-1990	757005	758219	+	1215		GENE
Unassigned-ORF-1994	779361	780158	+	798		GENE
Unassigned-ORF-1518	780355	780822	+	468		GENE
Unassigned-ORF-2510	782190	782498	-	309		GENE
Unassigned-ORF-1770	832637	833926	+	1290		GENE
Unassigned-ORF-2240	834091	835692	-	1602		GENE
Unassigned-ORF-2763	835694	837664	-	1971		GENE
Unassigned-ORF-2235	877087	878280	-	1194		GENE
Unassigned-ORF-2232	892969	893913	-	945		GENE
Unassigned-ORF-1533	897658	898023	+	366		GENE
Unassigned-ORF-2758	898622	899239	-	618		GENE
Unassigned-ORF-1783	899975	900412	+	438		GENE
Unassigned-ORF-1784	902108	902620	+	513		GENE
Unassigned-ORF-2010	903039	903758	+	720		GENE
Unassigned-ORF-2756	904721	905596	-	876		GENE
Unassigned-ORF-2227	910396	911451	-	1056		GENE
Unassigned-ORF-2486	911574	912704	-	1131		GENE
Unassigned-ORF-2485	912906	913232	-	327		GENE
Unassigned-ORF-2226	913498	916614	-	3117		GENE
Unassigned-ORF-2225	916684	917454	-	771		GENE
Unassigned-ORF-2224	917701	918762	-	1062		GENE
Unassigned-ORF-1538	919339	920010	+	672		GENE
Unassigned-ORF-1539	921481	921852	+	372		GENE
Unassigned-ORF-1540	922132	922512	+	381		GENE
Unassigned-ORF-2750	922748	923542	-	795		GENE
Unassigned-ORF-2749	923753	924280	-	528		GENE
Unassigned-ORF-1789	930644	932389	+	1746		GENE
Unassigned-ORF-2222	935209	936231	-	1023		GENE
Unassigned-ORF-1793	939308	940537	+	1230		GENE
Unassigned-ORF-2018	943731	944468	+	738		GENE
Unassigned-ORF-2480	944469	945029	-	561		GENE
Unassigned-ORF-1546	945253	946674	+	1422		GENE
Unassigned-ORF-2020	947223	948272	+	1050		GENE
Unassigned-ORF-1794	949118	949657	+	540		GENE
Unassigned-ORF-1547	949654	950610	+	957		GENE
Unassigned-ORF-2022	952290	953267	+	978		GENE
Unassigned-ORF-1796	955766	956419	+	654		GENE
Unassigned-ORF-2739	956954	958321	-	1368		GENE
Unassigned-ORF-2218	958399	959517	-	1119		GENE
Unassigned-ORF-2475	959514	960548	-	1035		GENE
Unassigned-ORF-2027	967872	968612	+	741		GENE
Unassigned-ORF-2212	1001758	1002939	-	1182		GENE
Unassigned-ORF-1808	1007165	1007935	+	771		GENE
Unassigned-ORF-2468	1020030	1020572	-	543		GENE
Unassigned-ORF-2463	1041141	1042187	-	1047		GENE
Unassigned-ORF-2459	1082508	1083317	-	810		GENE
Unassigned-ORF-2201	1083343	1083726	-	384		GENE
Unassigned-ORF-1812	1092836	1093558	+	723		GENE
Unassigned-ORF-1814	1098389	1098940	+	552		GENE
Unassigned-ORF-2051	1136784	1137407	+	624		GENE
Unassigned-ORF-2708	1161017	1162015	-	999		GENE
Unassigned-ORF-2058	1183365	1183625	+	261		GENE
Unassigned-ORF-2059	1183668	1184036	+	369		GENE
Unassigned-ORF-2060	1184142	1184459	+	318		GENE
Unassigned-ORF-1820	1185824	1186360	+	537		GENE
Unassigned-ORF-1822	1193765	1194688	+	924		GENE
Unassigned-ORF-2063	1194876	1196198	+	1323		GENE
Unassigned-ORF-2447	1213986	1215350	-	1365		GENE
Unassigned-ORF-2701	1215416	1216615	-	1200		GENE
Unassigned-ORF-1586	1220593	1221180	+	588		GENE
Unassigned-ORF-2445	1222485	1223699	-	1215		GENE
Unassigned-ORF-2181	1244656	1245837	-	1182		GENE
Unassigned-ORF-2698	1248764	1249051	-	288		GENE
Unassigned-ORF-2073	1253697	1254131	+	435		GENE
Unassigned-ORF-1595	1258483	1258953	+	471		GENE
Unassigned-ORF-2179	1262323	1262670	-	348		GENE
Unassigned-ORF-1599	1268341	1269687	+	1347		GENE
Unassigned-ORF-1830	1297670	1298026	+	357		GENE
Unassigned-ORF-2692	1313513	1313926	-	414		GENE
Unassigned-ORF-2425	1347387	1348697	-	1311		GENE
Unassigned-ORF-2685	1348694	1349995	-	1302		GENE
Unassigned-ORF-2171	1350001	1350816	-	816		GENE
Unassigned-ORF-2677	1401500	1404367	-	2868		GENE
Unassigned-ORF-2412	1426746	1427135	-	390		GENE
Unassigned-ORF-2409	1455840	1456622	-	783		GENE
Unassigned-ORF-2161	1470916	1471425	-	510		GENE
Unassigned-ORF-2095	1484829	1485662	+	834		GENE
Unassigned-ORF-2096	1487043	1487993	+	951		GENE
Unassigned-ORF-1853	1488032	1488832	+	801		GENE
Unassigned-ORF-2098	1489869	1490552	+	684		GENE
Unassigned-ORF-1854	1490633	1491781	+	1149		GENE
Unassigned-ORF-2398	1498611	1500026	-	1416		GENE
Unassigned-ORF-2101	1500171	1502957	+	2787		GENE
Unassigned-ORF-1639	1526026	1526682	+	657		GENE
Unassigned-ORF-2109	1528548	1529492	+	945		GENE
Unassigned-ORF-1857	1529579	1530142	+	564		GENE
Unassigned-ORF-1640	1530139	1531482	+	1344		GENE
Unassigned-ORF-1858	1531469	1532638	+	1170		GENE
Unassigned-ORF-1642	1532635	1533303	+	669		GENE
Unassigned-ORF-2111	1533306	1535075	+	1770		GENE
Unassigned-ORF-2393	1536123	1537058	-	936		GENE
Unassigned-ORF-2143	1537198	1537737	-	540		GENE
Unassigned-ORF-2650	1537727	1538296	-	570		GENE
Unassigned-ORF-2649	1538342	1538689	-	348		GENE
Unassigned-ORF-2391	1539639	1542170	-	2532		GENE
Unassigned-ORF-2647	1542167	1544017	-	1851		GENE
Unassigned-ORF-2142	1545079	1545912	-	834		GENE
Unassigned-ORF-2388	1547379	1547906	-	528		GENE
Unassigned-ORF-2141	1548715	1549110	-	396		GENE
Unassigned-ORF-2646	1549136	1550017	-	882		GENE
Unassigned-ORF-2140	1550926	1551618	-	693		GENE
Unassigned-ORF-2139	1551886	1552377	-	492		GENE
Unassigned-ORF-2642	1552703	1555627	-	2925		GENE
Unassigned-ORF-2138	1555627	1557747	-	2121		GENE
Unassigned-ORF-2641	1557707	1558786	-	1080		GENE
Unassigned-ORF-2384	1559049	1559654	-	606		GENE
Unassigned-ORF-2640	1560032	1560541	-	510		GENE
Unassigned-ORF-2639	1560863	1561618	-	756		GENE
Unassigned-ORF-2381	1564065	1564439	-	375		GENE
Unassigned-ORF-2380	1564647	1565306	-	660		GENE
Unassigned-ORF-2132	1566346	1566873	-	528		GENE
Unassigned-ORF-2131	1566919	1567560	-	642		GENE
Unassigned-ORF-1871	1574039	1578382	+	4344		GENE
									1431

## Sheet: gss1Genebank ORFS.txt
Table of T. volcanium strain GSS1 ORFS found in genbank (NC_002689)
GeneName	Start	Stop	Strand	Size
TVN0001	110	1192	+	1083		1499 genes are annotated to T.volcanium by the authors
TVN0002	1433	3442	+	2010
TVN0003	3439	4359	+	921
TVN0004	4397	5131	+	735		Highlighted in blue are 82 ORFs that are found in the GenBank file of GSS1 but were not annotated by GATU
TVN0005	5588	7018	+	1431
TVN0006	7048	7455	-	408
TVN0007	7691	8143	+	453
TVN0008	8127	8501	+	375
TVN0009	8498	8653	+	156
TVN0010	8663	8932	+	270
TVN0011	8973	9629	+	657
TVN0012	9630	10130	-	501
TVN0013	10229	12073	+	1845
TVN0014	12192	12647	+	456
TVN0015	12665	13867	-	1203
TVN0016	14001	15470	+	1470
TVN0017	15475	16230	-	756
TVN0018	16337	17173	-	837
TVN0019	17184	19496	-	2313
TVN0020	19502	19774	-	273
TVN0021	19869	21347	-	1479
TVN0022	21463	22242	-	780
TVN0023	22763	23743	-	981
TVN0024	23909	25258	+	1350
TVN0025	25269	25781	-	513
TVN0026	25913	26689	-	777
TVN0027	26800	27936	+	1137
TVN0028	28471	29151	+	681
TVN0029	29176	29868	+	693
TVN0030	29865	30797	-	933
TVN0031	30868	32274	-	1407
TVN0032	32497	34869	+	2373
TVN0033	35198	36820	+	1623
TVN0034	37710	38039	+	330
TVN0035	38125	41370	+	3246
TVN0036	41375	42148	+	774
TVN0037	42157	42771	-	615
TVN0038	42761	43039	-	279
TVN0039	43106	43618	+	513
TVN0040	43806	44090	+	285
TVN0041	44114	44713	-	600
TVN0042	44802	45074	-	273
TVN0043	45165	45689	-	525
TVN0044	46243	46971	+	729
TVN0045	46979	47335	-	357
TVN0046	47464	48222	+	759
TVN0047	48225	49505	-	1281
TVN0048	49756	49983	+	228
TVN0049	49989	50546	+	558
TVN0050	50548	51618	+	1071
TVN0051	51620	51934	+	315
TVN0052	51944	54274	+	2331
TVN0053	54255	55637	+	1383
TVN0054	55622	56269	+	648
TVN0055	56417	56752	+	336
TVN0056	56755	58686	+	1932
TVN0057	58751	59350	+	600
TVN0058	59351	60439	+	1089
TVN0059	60866	61804	-	939
TVN0060	61978	62181	+	204
TVN0061	62254	62871	+	618
TVN0062	62879	63493	+	615
TVN0063	63671	64561	-	891
TVN0064	65018	65125	-	108
TVN0065	65335	65973	+	639
TVN0066	65980	66474	+	495
TVN0067	66522	67031	+	510
TVN0068	67028	67504	-	477
TVN0069	67506	68678	-	1173
TVN0070	69015	70322	+	1308
TVN0071	70571	71521	+	951
TVN0072	71521	72555	+	1035
TVN0073	72606	74006	+	1401
TVN0074	74056	75057	+	1002
TVN0075	75046	75831	-	786
TVN0076	75867	76361	-	495
TVN0077	76358	77128	-	771
TVN0078	77159	78166	-	1008
TVN0079	78297	79184	+	888
TVN0080	79186	79590	+	405
TVN0081	79558	80637	-	1080
TVN0082	80863	81816	-	954
TVN0083	81827	83194	-	1368
TVN0084	83526	84143	+	618
TVN0085	84357	84869	-	513
TVN0086	85061	85666	+	606
TVN0087	85663	86076	+	414
TVN0088	89391	90245	-	855
TVN0089	90326	91936	-	1611
TVN0090	91933	92547	-	615
TVN0091	92631	93539	-	909
TVN0092	93749	96052	+	2304
TVN0093	96070	96843	-	774
TVN0094	97142	98920	-	1779
TVN0095	99129	100097	-	969
TVN0096	100132	100770	-	639
TVN0097	100811	101839	-	1029
TVN0098	102084	102626	+	543
TVN0099	102621	103931	-	1311
TVN0100	103933	105141	-	1209
TVN0101	105141	106100	-	960
TVN0102	106097	107110	-	1014
TVN0103	107310	108185	-	876
TVN0104	108190	108867	-	678
TVN0105	110650	110910	-	261
TVN0106	110910	111878	-	969
TVN0107	111880	112590	-	711
TVN0108	112611	113768	-	1158
TVN0109	113769	114659	-	891
TVN0110	114661	115350	-	690
TVN0111	115343	115783	-	441
TVN0112	115828	118155	-	2328
TVN0113	118145	118858	-	714
TVN0114	119105	120325	+	1221
TVN0115	123780	124526	+	747
TVN0116	124519	124725	+	207
TVN0117	124714	126027	-	1314
TVN0118	126024	126383	-	360
TVN0119	127036	127458	-	423
TVN0120	127681	128172	+	492
TVN0121	128375	128764	-	390
TVN0122	128958	130538	+	1581
TVN0123	130805	132220	+	1416
TVN0124	132662	133675	+	1014
TVN0125	133681	134727	+	1047
TVN0126	135483	136991	-	1509
TVN0127	137051	138433	-	1383
TVN0128	138528	139547	+	1020
TVN0129	139649	139918	+	270
TVN0130	139971	141026	+	1056
TVN0131	141013	142182	+	1170
TVN0132	142185	142586	+	402
TVN0133	142583	143242	-	660
TVN0134	143455	143985	+	531
TVN0135	143986	144477	+	492
TVN0136	144724	144948	+	225
TVN0137	145021	145569	+	549
TVN0138	145846	147033	-	1188
TVN0139	147168	147614	-	447
TVN0140	147946	148155	-	210
TVN0141	148313	148825	+	513
TVN0142	148943	149119	+	177
TVN0143	149208	149603	+	396
TVN0144	149832	150464	+	633
TVN0145	151549	152070	+	522
TVN0146	152244	153692	-	1449
TVN0147	153694	153888	-	195
TVN0148	154235	158269	-	4035
TVN0149	158468	159187	+	720
TVN0150	159177	160586	+	1410
TVN0151	160657	161955	+	1299
TVN0152	161955	162980	+	1026
TVN0153	162982	164004	-	1023
TVN0154	164058	165338	-	1281
TVN0155	165728	167215	-	1488
TVN0156	167197	168489	-	1293
TVN0157	168808	169833	+	1026
TVN0158	169835	170125	+	291
TVN0159	170162	170662	-	501
TVN0160	170994	171266	+	273
TVN0161	171420	172799	+	1380
TVN0162	172869	173429	-	561
TVN0163	173432	173860	-	429
TVN0164	174519	175535	+	1017
TVN0165	175536	176453	-	918
TVN0166	176458	177285	-	828
TVN0167	177412	178020	+	609
TVN0168	178079	179275	+	1197
TVN0169	179306	180022	+	717
TVN0170	180080	180289	+	210
TVN0171	180390	180992	-	603
TVN0172	181068	181448	-	381
TVN0173	181531	182103	-	573
TVN0174	182184	183353	+	1170
TVN0175	183359	184108	-	750
TVN0176	184113	185525	-	1413
TVN0177	185679	185867	+	189
TVN0178	185868	186386	-	519
TVN0179	186390	187433	-	1044
TVN0180	187430	188164	-	735
TVN0181	188161	188691	-	531
TVN0182	188777	189568	+	792
TVN0183	189621	190586	-	966
TVN0184	190639	191352	-	714
TVN0185	191467	192051	+	585
TVN0186	192133	192666	+	534
TVN0187	192660	193013	+	354
TVN0188	193127	193297	-	171
TVN0189	193469	196114	+	2646
TVN0190	196177	197397	+	1221
TVN0191	197394	197945	+	552
TVN0192	198066	198521	+	456
TVN0193	198518	199096	-	579
TVN0194	199215	199907	+	693
TVN0195	200001	201218	+	1218
TVN0196	201215	201922	-	708
TVN0197	201915	202775	-	861
TVN0198	202930	203661	+	732
TVN0199	203649	204668	+	1020
TVN0200	204657	206426	-	1770
TVN0201	206628	207356	-	729
TVN0202	207459	208121	+	663
TVN0203	208360	208593	+	234
TVN0204	208707	209075	+	369
TVN0205	209230	210789	+	1560
TVN0206	210797	211687	+	891
TVN0207	211689	212495	+	807
TVN0208	212538	213590	+	1053
TVN0209	215286	218327	+	3042
TVN0210	218796	219152	-	357
TVN0211	219258	219791	+	534
TVN0212	219794	220708	+	915
TVN0213	220714	221772	-	1059
TVN0214	221806	222171	-	366
TVN0215	222256	222861	+	606
TVN0216	222877	224106	-	1230
TVN0217	224208	226058	+	1851
TVN0218	227718	227999	-	282
TVN0219	228061	229287	-	1227
TVN0220	229397	229963	-	567
TVN0221	230102	230905	+	804
TVN0222	230902	231426	-	525
TVN0223	231588	232268	+	681
TVN0224	232273	233466	-	1194
TVN0225	233580	233939	+	360
TVN0226	233936	235228	-	1293
TVN0227	235331	238018	-	2688
TVN0228	238008	239114	-	1107
TVN0229	239138	240694	-	1557
TVN0230	240654	241661	-	1008
TVN0231	241856	242719	+	864
TVN0232	242725	244368	+	1644
TVN0233	245034	245435	-	402
TVN0234	245889	246671	-	783
TVN0235	246963	247223	-	261
TVN0236	247285	247983	+	699
TVN0237	248059	251055	+	2997
TVN0238	251088	251597	-	510
TVN0239	251796	252956	+	1161
TVN0240	252968	253285	-	318
TVN0241	253583	253969	-	387
TVN0242	253982	254161	-	180
TVN0243	254542	257496	+	2955
TVN0244	257661	257960	+	300
TVN0245	257957	258796	+	840
TVN0246	258863	260158	+	1296
TVN0247	260458	261216	-	759
TVN0248	261621	262802	+	1182
TVN0249	262873	263349	+	477
TVN0250	263385	264527	+	1143
TVN0251	264489	265904	-	1416
TVN0252	265894	266118	-	225
TVN0253	266253	266639	+	387
TVN0254	266641	267720	-	1080
TVN0255	268261	269367	-	1107
TVN0256	269460	270671	+	1212
TVN0257	270675	271280	-	606
TVN0258	271512	272783	-	1272
TVN0259	272984	273901	+	918
TVN0260	273888	274541	-	654
TVN0261	274704	275033	-	330
TVN0262	275700	276764	+	1065
TVN0263	276761	277612	-	852
TVN0264	277703	278338	+	636
TVN0265	278316	279302	-	987
TVN0266	279375	279911	-	537
TVN0267	280069	280218	+	150
TVN0268	280223	280999	+	777
TVN0269	280992	282239	+	1248
TVN0270	282227	282820	-	594
TVN0271	282820	283125	-	306
TVN0272	283269	284192	-	924
TVN0273	284189	285046	-	858
TVN0274	285047	286144	-	1098
TVN0275	288250	289470	-	1221
TVN0276	291894	292433	-	540
TVN0277	292522	293121	-	600
TVN0278	293611	293838	+	228
TVN0279	293828	294100	-	273
TVN0280	294141	294815	+	675
TVN0281	294833	295648	-	816
TVN0282	295743	296525	+	783
TVN0283	296872	297936	-	1065
TVN0284	298043	299008	+	966
TVN0285	299333	300628	-	1296
TVN0286	300659	301132	-	474
TVN0287	301512	302822	-	1311
TVN0288	302996	303364	+	369
TVN0289	303361	303954	+	594
TVN0290	303941	304567	-	627
TVN0291	304564	305502	-	939
TVN0292	305692	306138	+	447
TVN0293	306280	307212	-	933
TVN0294	307259	307576	-	318
TVN0295	307586	307819	-	234
TVN0296	307952	308581	+	630
TVN0297	308639	309943	+	1305
TVN0298	309940	311358	+	1419
TVN0299	311426	312436	+	1011
TVN0300	312896	313402	+	507
TVN0301	313409	314239	-	831
TVN0302	314249	315463	-	1215
TVN0303	315520	316917	-	1398
TVN0304	317051	317752	+	702
TVN0305	317790	318482	+	693
TVN0306	318533	319243	+	711
TVN0307	319203	319949	+	747
TVN0308	319952	320734	+	783
TVN0309	320740	320982	+	243
TVN0310	320979	321116	+	138
TVN0311	321120	322286	+	1167
TVN0312	322289	322585	+	297
TVN0313	322589	322900	+	312
TVN0314	322914	323462	+	549
TVN0315	323459	324172	+	714
TVN0316	324117	324941	-	825
TVN0317	326039	326443	+	405
TVN0318	326520	326903	+	384
TVN0319	326994	327161	+	168
TVN0320	327166	328128	-	963
TVN0321	328339	329157	+	819
TVN0322	329566	331095	+	1530
TVN0323	331403	331810	+	408
TVN0324	332231	333226	+	996
TVN0325	333223	333990	+	768
TVN0326	333990	334241	+	252
TVN0327	334250	334954	+	705
TVN0328	334941	335396	+	456
TVN0329	335393	335848	+	456
TVN0330	335845	336522	+	678
TVN0331	336449	336649	+	201
TVN0332	336650	336952	+	303
TVN0333	336949	337218	+	270
TVN0334	337220	337549	+	330
TVN0335	337546	337944	+	399
TVN0336	337953	338390	+	438
TVN0337	338380	339087	+	708
TVN0338	339084	339596	+	513
TVN0339	339601	339762	+	162
TVN0340	339772	340161	+	390
TVN0341	340175	340711	+	537
TVN0342	340713	341099	+	387
TVN0343	341109	341558	+	450
TVN0344	341564	342046	+	483
TVN0345	342043	342708	+	666
TVN0346	342686	343183	+	498
TVN0347	343164	343601	+	438
TVN0348	343579	345339	+	1761
TVN0349	345340	345885	+	546
TVN0350	345882	346559	+	678
TVN0351	346556	347128	+	573
TVN0352	347179	348240	+	1062
TVN0353	348263	348814	+	552
TVN0354	348801	350225	-	1425
TVN0355	350173	350337	-	165
TVN0356	350334	350585	-	252
TVN0357	350720	351553	+	834
TVN0358	351555	352022	-	468
TVN0359	352110	353009	+	900
TVN0360	353081	353785	+	705
TVN0361	354006	355256	+	1251
TVN0362	355283	357232	+	1950
TVN0363	357199	357873	-	675
TVN0364	357925	358554	+	630
TVN0365	358547	359065	-	519
TVN0366	359295	360023	+	729
TVN0367	360034	361647	+	1614
TVN0368	361650	362531	-	882
TVN0369	362515	363846	-	1332
TVN0370	363970	364788	-	819
TVN0371	364778	365080	-	303
TVN0372	365507	366346	+	840
TVN0373	366349	367524	+	1176
TVN0374	367521	367712	+	192
TVN0375	367751	368053	+	303
TVN0376	368053	368277	+	225
TVN0377	368274	368801	-	528
TVN0378	368934	369104	-	171
TVN0379	369160	371058	-	1899
TVN0380	371051	371671	-	621
TVN0381	371934	372401	+	468
TVN0382	372394	373521	+	1128
TVN0383	373629	374267	+	639
TVN0384	374366	374674	-	309
TVN0385	374780	375766	+	987
TVN0386	375941	376753	+	813
TVN0387	376750	378375	+	1626
TVN0388	378387	378848	-	462
TVN0389	378908	379201	-	294
TVN0390	379541	380506	+	966
TVN0391	380519	380863	+	345
TVN0392	380902	381372	-	471
TVN0393	382012	383193	+	1182
TVN0394	383770	384816	-	1047
TVN0395	385512	385916	+	405
TVN0396	385927	387048	+	1122
TVN0397	387045	388541	+	1497
TVN0398	388568	389749	-	1182
TVN0399	389981	390580	+	600
TVN0400	390826	391704	-	879
TVN0401	391697	392212	-	516
TVN0402	392327	393535	+	1209
TVN0403	393600	394586	+	987
TVN0404	394567	395457	-	891
TVN0405	395474	395866	-	393
TVN0406	396051	396809	-	759
TVN0407	396861	397721	-	861
TVN0408	397730	399175	-	1446
TVN0409	399197	400561	-	1365
TVN0410	400558	401313	-	756
TVN0411	401285	401473	-	189
TVN0412	401470	402234	-	765
TVN0413	402231	402428	-	198
TVN0414	402431	402712	-	282
TVN0415	403403	403690	-	288
TVN0416	404043	404408	+	366
TVN0417	404401	405222	-	822
TVN0418	405413	406345	+	933
TVN0419	406476	406934	+	459
TVN0420	407122	407436	-	315
TVN0421	407450	408394	-	945
TVN0422	408391	409044	-	654
TVN0423	409059	409535	-	477
TVN0424	409698	410258	+	561
TVN0425	410584	411609	+	1026
TVN0426	411662	412771	-	1110
TVN0427	414098	414403	+	306
TVN0428	415361	417271	-	1911
TVN0429	417372	419177	+	1806
TVN0430	419174	420283	+	1110
TVN0431	420280	421416	+	1137
TVN0432	421440	422264	+	825
TVN0433	422270	422635	+	366
TVN0434	422661	423014	-	354
TVN0435	423096	424040	-	945
TVN0436	424218	425555	+	1338
TVN0437	425663	426886	-	1224
TVN0438	426892	427665	-	774
TVN0439	427721	428431	-	711
TVN0440	428481	430262	+	1782
TVN0441	430273	430785	+	513
TVN0442	430782	431825	-	1044
TVN0443	432246	432380	+	135
TVN0444	432540	432809	+	270
TVN0445	433464	434393	-	930
TVN0446	434445	434747	-	303
TVN0447	434910	435626	+	717
TVN0448	435696	436799	+	1104
TVN0449	437191	437556	+	366
TVN0450	437567	437776	+	210
TVN0451	437779	437979	+	201
TVN0452	437979	438422	+	444
TVN0453	438400	440169	+	1770
TVN0454	440460	441413	-	954
TVN0455	441622	442698	+	1077
TVN0456	442721	443236	-	516
TVN0457	443339	444310	-	972
TVN0458	444310	445326	-	1017
TVN0459	445619	449104	+	3486
TVN0460	449193	449738	+	546
TVN0461	449750	450298	+	549
TVN0462	450261	450734	+	474
TVN0463	450731	451753	+	1023
TVN0464	452430	452888	-	459
TVN0465	452892	453140	-	249
TVN0466	453177	453806	+	630
TVN0467	454214	454984	-	771
TVN0468	455305	456192	-	888
TVN0469	456214	456579	-	366
TVN0470	456921	457223	+	303
TVN0471	457516	458142	-	627
TVN0472	458260	459657	+	1398
TVN0473	459941	461107	+	1167
TVN0474	461113	461535	+	423
TVN0475	461540	462262	-	723
TVN0476	462512	463720	+	1209
TVN0477	464026	465282	-	1257
TVN0478	465345	466352	-	1008
TVN0479	466379	466993	-	615
TVN0480	467069	468151	+	1083
TVN0481	468197	468499	+	303
TVN0482	468494	468661	-	168
TVN0483	468673	468972	-	300
TVN0484	468984	469484	-	501
TVN0485	469462	469656	-	195
TVN0486	469653	470231	-	579
TVN0487	470348	471445	-	1098
TVN0488	471466	473313	-	1848
TVN0489	473313	473843	-	531
TVN0490	473958	475190	+	1233
TVN0491	475215	475661	+	447
TVN0492	475673	476992	+	1320
TVN0493	477074	477415	+	342
TVN0494	477602	479569	+	1968
TVN0495	479924	480700	-	777
TVN0496	480705	481742	-	1038
TVN0497	483190	483672	-	483
TVN0498	483803	485350	+	1548
TVN0499	485525	487282	+	1758
TVN0500	487279	489285	+	2007
TVN0501	489279	489908	+	630
TVN0502	489921	490739	-	819
TVN0503	491021	491515	+	495
TVN0504	491501	492490	-	990
TVN0505	492576	493451	+	876
TVN0506	493454	494392	-	939
TVN0507	494466	496100	-	1635
TVN0508	496174	496809	-	636
TVN0509	496806	497861	-	1056
TVN0510	497989	499542	+	1554
TVN0511	499547	500467	+	921
TVN0512	500469	501242	+	774
TVN0513	501372	502172	-	801
TVN0514	502242	502922	-	681
TVN0515	503027	504283	-	1257
TVN0516	504400	504867	+	468
TVN0517	504854	506299	+	1446
TVN0518	506316	507890	+	1575
TVN0519	509497	510159	+	663
TVN0520	510164	510406	-	243
TVN0521	510425	512704	-	2280
TVN0522	512809	513897	-	1089
TVN0523	513972	515018	-	1047
TVN0524	515205	516404	+	1200
TVN0525	516499	517110	-	612
TVN0526	517148	517873	-	726
TVN0527	517863	518702	-	840
TVN0528	518780	519952	+	1173
TVN0529	519949	520689	-	741
TVN0530	520765	521991	+	1227
TVN0531	521996	522388	+	393
TVN0532	522395	523258	+	864
TVN0533	523302	523625	+	324
TVN0534	523625	524887	+	1263
TVN0535	524958	525551	+	594
TVN0536	525832	526731	+	900
TVN0537	526852	527241	+	390
TVN0538	527199	528110	+	912
TVN0539	528148	528678	-	531
TVN0540	528853	529095	-	243
TVN0541	529230	531155	+	1926
TVN0542	531167	533545	+	2379
TVN0543	533595	534221	+	627
TVN0544	534246	535415	+	1170
TVN0545	535417	536211	+	795
TVN0546	536198	537100	+	903
TVN0547	537452	538204	-	753
TVN0548	538221	538409	-	189
TVN0549	538469	539431	-	963
TVN0550	539478	539813	-	336
TVN0551	539914	540138	+	225
TVN0552	540271	541998	+	1728
TVN0553	542231	542920	+	690
TVN0554	542914	543273	-	360
TVN0555	543386	543769	+	384
TVN0556	543776	544030	+	255
TVN0557	544022	545005	-	984
TVN0558	545002	546084	-	1083
TVN0559	546468	547169	+	702
TVN0560	547159	548166	+	1008
TVN0561	548252	549499	+	1248
TVN0562	549581	550096	+	516
TVN0563	550107	550709	+	603
TVN0564	550687	551085	+	399
TVN0565	551086	551901	+	816
TVN0566	552135	553325	+	1191
TVN0567	553331	555211	+	1881
TVN0568	555376	556167	-	792
TVN0569	556254	556526	+	273
TVN0570	556601	557275	+	675
TVN0571	557379	558521	-	1143
TVN0572	558589	559821	-	1233
TVN0573	559784	561151	-	1368
TVN0574	561228	562373	+	1146
TVN0575	562457	563044	+	588
TVN0576	563052	563636	-	585
TVN0577	563624	565438	-	1815
TVN0578	565645	566451	+	807
TVN0579	566438	567190	+	753
TVN0580	567165	567488	+	324
TVN0581	568043	569632	+	1590
TVN0582	569675	570508	+	834
TVN0583	570518	571216	+	699
TVN0584	571194	572399	-	1206
TVN0585	572464	573237	-	774
TVN0586	573246	573929	-	684
TVN0587	575161	575781	+	621
TVN0588	576190	577437	+	1248
TVN0589	577443	578372	+	930
TVN0590	578390	579613	+	1224
TVN0591	579516	580265	-	750
TVN0592	580405	581550	-	1146
TVN0593	581547	582449	-	903
TVN0594	582526	583737	-	1212
TVN0595	584082	585218	-	1137
TVN0596	585220	586599	-	1380
TVN0597	586833	590237	+	3405
TVN0598	590215	590688	+	474
TVN0599	590669	591982	-	1314
TVN0600	591988	592764	-	777
TVN0601	592854	593312	-	459
TVN0602	593418	593813	+	396
TVN0603	593814	594797	+	984
TVN0604	594890	595213	+	324
TVN0605	595236	596849	+	1614
TVN0606	596843	597352	-	510
TVN0607	597888	598631	+	744
TVN0608	598670	599134	+	465
TVN0609	599131	599784	+	654
TVN0610	599774	600187	+	414
TVN0611	600188	600631	+	444
TVN0612	600636	601307	+	672
TVN0613	601313	602920	+	1608
TVN0614	602910	604568	+	1659
TVN0615	605411	609019	+	3609
TVN0616	609064	609642	+	579
TVN0617	609673	610743	-	1071
TVN0618	610740	611015	-	276
TVN0619	611012	611179	-	168
TVN0620	611334	612677	+	1344
TVN0621	612669	613268	-	600
TVN0622	613288	613749	-	462
TVN0623	613788	615125	-	1338
TVN0624	615221	615712	+	492
TVN0625	615821	617128	+	1308
TVN0626	617441	617710	+	270
TVN0627	617864	618226	+	363
TVN0628	618303	620303	+	2001
TVN0629	620800	621501	+	702
TVN0630	621603	623447	+	1845
TVN0631	623523	624440	+	918
TVN0632	624442	624900	+	459
TVN0633	625033	625731	-	699
TVN0634	625731	626624	-	894
TVN0635	626624	627886	-	1263
TVN0636	628081	628554	+	474
TVN0637	628696	629193	+	498
TVN0638	629529	630443	+	915
TVN0639	630455	632449	+	1995
TVN0640	632516	632707	-	192
TVN0641	632920	633900	+	981
TVN0642	633909	634229	+	321
TVN0643	634882	635229	+	348
TVN0644	635240	636076	+	837
TVN0645	636160	641301	+	5142
TVN0646	641348	641800	+	453
TVN0647	641871	642098	+	228
TVN0648	642101	642496	+	396
TVN0649	642581	643747	+	1167
TVN0650	643821	645074	+	1254
TVN0651	645211	645996	+	786
TVN0652	645988	646284	-	297
TVN0653	646436	647983	+	1548
TVN0654	648029	649573	+	1545
TVN0655	649580	650206	-	627
TVN0656	650357	650773	+	417
TVN0657	650770	651504	+	735
TVN0658	651564	651995	-	432
TVN0659	652127	653071	+	945
TVN0660	653073	653675	-	603
TVN0661	653656	655077	-	1422
TVN0662	655098	655520	-	423
TVN0663	656015	656650	+	636
TVN0664	656692	658611	+	1920
TVN0665	658721	660406	+	1686
TVN0666	660430	661101	-	672
TVN0667	661085	662035	-	951
TVN0668	662032	662853	-	822
TVN0669	663048	663914	-	867
TVN0670	664080	665333	-	1254
TVN0671	665344	666900	-	1557
TVN0672	667979	668251	-	273
TVN0673	668267	668635	-	369
TVN0674	669823	671343	+	1521
TVN0675	671340	672842	+	1503
TVN0676	673748	674383	+	636
TVN0677	674771	675523	+	753
TVN0678	676728	678044	+	1317
TVN0679	678392	678982	-	591
TVN0680	680695	680940	+	246
TVN0681	681337	684360	+	3024
TVN0682	684344	687475	+	3132
TVN0683	687568	688074	-	507
TVN0684	689289	689729	+	441
TVN0685	689781	691226	+	1446
TVN0686	691296	691625	+	330
TVN0687	691828	692109	+	282
TVN0688	692339	692554	+	216
TVN0689	693675	694007	+	333
TVN0690	694060	696003	+	1944
TVN0691	696958	697170	+	213
TVN0692	697684	698004	+	321
TVN0693	698340	698591	+	252
TVN0694	698845	699210	+	366
TVN0695	699600	700142	+	543
TVN0696	700497	700679	+	183
TVN0697	702334	702900	-	567
TVN0698	703424	703840	-	417
TVN0699	703837	704973	-	1137
TVN0700	705358	705711	-	354
TVN0701	705804	706346	-	543
TVN0702	707052	708014	+	963
TVN0703	708255	708911	-	657
TVN0704	708898	709548	-	651
TVN0705	709660	710526	+	867
TVN0706	710523	710924	-	402
TVN0707	710951	711241	-	291
TVN0708	711315	712958	-	1644
TVN0709	714418	714843	-	426
TVN0710	715045	719175	+	4131
TVN0711	719265	720035	+	771
TVN0712	720480	720869	+	390
TVN0713	720929	721141	+	213
TVN0714	721251	721670	+	420
TVN0715	721703	722263	+	561
TVN0716	722669	723097	+	429
TVN0717	723257	723982	-	726
TVN0718	724374	725804	-	1431
TVN0719	726109	726669	-	561
TVN0720	727696	728988	-	1293
TVN0721	730400	731305	+	906
TVN0722	732760	733434	-	675
TVN0723	734352	734942	+	591
TVN0724	737684	738181	-	498
TVN0725	739837	740145	-	309
TVN0726	740668	741039	+	372
TVN0727	741296	742213	+	918
TVN0728	742429	743376	-	948
TVN0729	743399	744493	-	1095
TVN0730	744794	745363	-	570
TVN0731	745716	747659	+	1944
TVN0732	747748	749124	+	1377
TVN0733	749130	750122	+	993
TVN0734	750626	751384	-	759
TVN0735	751384	752193	-	810
TVN0736	752240	753268	-	1029
TVN0737	753265	753810	-	546
TVN0738	753807	754169	-	363
TVN0739	754205	756862	-	2658
TVN0740	757029	758219	+	1191
TVN0741	758278	758931	-	654
TVN0742	759000	759302	-	303
TVN0743	759485	759889	+	405
TVN0744	760262	760633	-	372
TVN0745	760633	761055	-	423
TVN0746	761062	761784	-	723
TVN0747	761794	763497	-	1704
TVN0748	763616	764458	+	843
TVN0749	764460	764891	-	432
TVN0750	765016	765249	-	234
TVN0751	765628	766116	+	489
TVN0752	766521	767543	-	1023
TVN0753	767609	768061	-	453
TVN0754	768171	769271	+	1101
TVN0755	769333	769512	+	180
TVN0756	769525	770235	-	711
TVN0757	770326	771612	+	1287
TVN0758	771819	773033	+	1215
TVN0759	773051	774358	-	1308
TVN0760	774569	775819	-	1251
TVN0761	775903	778635	-	2733
TVN0762	778593	779141	-	549
TVN0763	780106	780822	+	717
TVN0764	780828	782078	-	1251
TVN0765	782244	782480	-	237
TVN0766	782700	782903	+	204
TVN0767	782917	783822	-	906
TVN0768	783936	785282	+	1347
TVN0769	785263	785733	+	471
TVN0770	786138	786887	-	750
TVN0771	787296	787823	+	528
TVN0772	787900	789597	+	1698
TVN0773	789560	790006	+	447
TVN0774	790007	790954	+	948
TVN0775	790978	791352	+	375
TVN0776	791355	792887	-	1533
TVN0777	792902	793234	-	333
TVN0778	793261	793584	-	324
TVN0779	793726	794454	+	729
TVN0780	794445	794924	-	480
TVN0781	794990	795955	+	966
TVN0782	795952	797031	-	1080
TVN0783	797109	798371	-	1263
TVN0784	798467	799969	+	1503
TVN0785	799969	800469	+	501
TVN0786	800502	800897	+	396
TVN0787	800944	802692	-	1749
TVN0788	802745	803188	-	444
TVN0789	803300	804319	+	1020
TVN0790	804316	805746	+	1431
TVN0791	805714	806385	-	672
TVN0792	806423	807460	-	1038
TVN0793	807623	808276	+	654
TVN0794	808305	808580	+	276
TVN0795	808604	810415	-	1812
TVN0796	810543	811706	+	1164
TVN0797	811696	812781	+	1086
TVN0798	812849	814159	+	1311
TVN0799	814156	815451	+	1296
TVN0800	815552	817891	+	2340
TVN0801	817924	819318	+	1395
TVN0802	819699	820736	+	1038
TVN0803	820729	823863	+	3135
TVN0804	823875	824522	+	648
TVN0805	824539	826311	-	1773
TVN0806	826402	827631	+	1230
TVN0807	827724	831149	+	3426
TVN0808	831139	831891	+	753
TVN0809	831893	832486	-	594
TVN0810	832637	833926	+	1290
TVN0811	834091	835692	-	1602
TVN0812	835694	837664	-	1971
TVN0813	838588	839460	-	873
TVN0814	841665	843689	+	2025
TVN0815	843667	844590	+	924
TVN0816	844763	846070	+	1308
TVN0817	846072	848756	+	2685
TVN0818	848765	850447	-	1683
TVN0819	850702	853338	-	2637
TVN0820	853481	853903	-	423
TVN0821	853975	854868	-	894
TVN0822	855624	856916	-	1293
TVN0823	857055	859451	+	2397
TVN0824	859714	860619	-	906
TVN0825	860769	861800	+	1032
TVN0826	861874	862758	+	885
TVN0827	862775	863458	+	684
TVN0828	863466	864737	-	1272
TVN0829	864852	867938	+	3087
TVN0830	867995	868615	+	621
TVN0831	868766	869119	+	354
TVN0832	869124	869690	+	567
TVN0833	869966	870514	+	549
TVN0834	870523	870807	+	285
TVN0835	870804	871982	+	1179
TVN0836	871982	872869	+	888
TVN0837	872883	873440	-	558
TVN0838	873691	874800	+	1110
TVN0839	874790	875242	-	453
TVN0840	875243	876487	-	1245
TVN0841	876539	877129	-	591
TVN0842	877087	878391	-	1305
TVN0843	878378	878782	-	405
TVN0844	878825	879025	-	201
TVN0845	879099	879635	-	537
TVN0846	879862	881751	+	1890
TVN0847	881741	882664	+	924
TVN0848	882679	883839	-	1161
TVN0849	883980	884813	+	834
TVN0850	884896	885567	+	672
TVN0851	885564	885929	-	366
TVN0852	885910	886521	-	612
TVN0853	886521	887105	-	585
TVN0854	887209	887952	+	744
TVN0855	887956	888279	-	324
TVN0856	888403	889953	-	1551
TVN0857	890000	890362	-	363
TVN0858	890402	891058	-	657
TVN0859	891084	891320	-	237
TVN0860	891399	891770	+	372
TVN0861	891777	892583	-	807
TVN0862	892969	893913	-	945
TVN0863	893971	895104	-	1134
TVN0864	895451	896554	-	1104
TVN0865	897346	897522	+	177
TVN0866	897658	898023	+	366
TVN0867	898063	898533	+	471
TVN0868	898622	899173	-	552
TVN0869	899600	900412	+	813
TVN0870	901335	901553	+	219
TVN0871	902108	902620	+	513
TVN0872	903798	904250	+	453
TVN0873	904721	905596	-	876
TVN0874	908448	908765	+	318
TVN0875	909830	910003	-	174
TVN0876	910396	911451	-	1056
TVN0877	911574	912704	-	1131
TVN0878	912906	913169	-	264
TVN0879	913498	916074	-	2577
TVN0880	917701	918762	-	1062
TVN0881	919339	920010	+	672
TVN0882	921433	921852	+	420
TVN0883	922132	922512	+	381
TVN0884	922748	923542	-	795
TVN0885	923753	924280	-	528
TVN0886	924334	925968	-	1635
TVN0887	926017	926940	+	924
TVN0888	926937	927911	+	975
TVN0889	928372	929892	+	1521
TVN0890	930644	932389	+	1746
TVN0891	933646	934671	+	1026
TVN0892	935209	936231	-	1023
TVN0893	937737	939251	+	1515
TVN0894	939308	940537	+	1230
TVN0895	940548	943640	-	3093
TVN0896	943731	944468	+	738
TVN0897	944469	945029	-	561
TVN0898	945253	946674	+	1422
TVN0899	947223	948272	+	1050
TVN0900	948279	949121	+	843
TVN0901	949118	949657	+	540
TVN0902	949654	950610	+	957
TVN0903	951870	952253	+	384
TVN0904	952290	953267	+	978
TVN0905	953314	954084	+	771
TVN0906	955769	956419	+	651
TVN0907	956954	958321	-	1368
TVN0908	958399	959517	-	1119
TVN0909	959514	960548	-	1035
TVN0910	960913	961809	-	897
TVN0911	961784	963184	-	1401
TVN0912	963693	965471	+	1779
TVN0913	965581	965928	+	348
TVN0914	965932	967317	-	1386
TVN0915	967872	968612	+	741
TVN0916	968891	970615	-	1725
TVN0917	971166	971366	-	201
TVN0918	971375	972064	-	690
TVN0919	972073	972678	-	606
TVN0920	972668	973801	-	1134
TVN0921	973788	974543	-	756
TVN0922	974537	975250	-	714
TVN0923	975318	976076	-	759
TVN0924	976073	976717	-	645
TVN0925	976779	977111	-	333
TVN0926	977291	977878	-	588
TVN0927	978001	979194	+	1194
TVN0928	979191	980504	+	1314
TVN0929	980491	981339	-	849
TVN0930	981501	982439	+	939
TVN0931	982485	983765	+	1281
TVN0932	984086	985801	+	1716
TVN0933	985839	986240	+	402
TVN0934	986370	986825	+	456
TVN0935	986776	987795	+	1020
TVN0936	987796	988599	+	804
TVN0937	988703	989851	+	1149
TVN0938	989857	990507	+	651
TVN0939	990514	991977	-	1464
TVN0940	992082	992372	-	291
TVN0941	992562	993143	+	582
TVN0942	993131	993754	-	624
TVN0943	993767	994552	-	786
TVN0944	994641	995648	+	1008
TVN0945	995673	996071	-	399
TVN0946	996182	996343	+	162
TVN0947	996521	998758	+	2238
TVN0948	999061	999549	-	489
TVN0949	999664	1000425	-	762
TVN0950	1000457	1001269	-	813
TVN0951	1001389	1001742	-	354
TVN0952	1001758	1002939	-	1182
TVN0953	1003103	1003975	+	873
TVN0954	1004364	1005578	+	1215
TVN0955	1005629	1006378	+	750
TVN0956	1006486	1007034	-	549
TVN0957	1007165	1007935	+	771
TVN0958	1007925	1008755	+	831
TVN0959	1008752	1009639	+	888
TVN0960	1009839	1010750	+	912
TVN0961	1010767	1011675	+	909
TVN0962	1011780	1012727	+	948
TVN0963	1012742	1014811	+	2070
TVN0964	1014789	1016708	+	1920
TVN0965	1016719	1017915	-	1197
TVN0966	1018247	1019152	+	906
TVN0967	1019249	1019998	+	750
TVN0968	1020030	1020524	-	495
TVN0969	1020565	1021134	-	570
TVN0970	1021365	1022522	-	1158
TVN0971	1022523	1023365	-	843
TVN0972	1023371	1024084	-	714
TVN0973	1024312	1025493	+	1182
TVN0974	1025483	1026247	+	765
TVN0975	1026250	1026954	-	705
TVN0976	1027096	1029756	+	2661
TVN0977	1029778	1030194	-	417
TVN0978	1030250	1030594	-	345
TVN0979	1030681	1031550	+	870
TVN0980	1031698	1032219	+	522
TVN0981	1032254	1033459	+	1206
TVN0982	1033444	1034064	+	621
TVN0983	1034191	1034796	-	606
TVN0984	1034799	1035347	-	549
TVN0985	1035393	1038440	-	3048
TVN0986	1038522	1039754	+	1233
TVN0987	1039759	1041084	-	1326
TVN0988	1041141	1042187	-	1047
TVN0989	1042450	1043445	-	996
TVN0990	1043574	1043834	+	261
TVN0991	1043836	1044624	+	789
TVN0992	1044736	1046103	+	1368
TVN0993	1046096	1047286	-	1191
TVN0994	1047273	1047485	-	213
TVN0995	1047701	1048567	-	867
TVN0996	1048762	1050051	+	1290
TVN0997	1050098	1050802	-	705
TVN0998	1050816	1051826	-	1011
TVN0999	1051950	1053296	+	1347
TVN1000	1053297	1053887	+	591
TVN1001	1053893	1054510	-	618
TVN1002	1054535	1055338	-	804
TVN1003	1055578	1057059	-	1482
TVN1004	1057056	1058108	-	1053
TVN1005	1058196	1059341	+	1146
TVN1006	1059400	1060320	+	921
TVN1007	1060298	1061416	+	1119
TVN1008	1061681	1062076	-	396
TVN1009	1062110	1063258	-	1149
TVN1010	1063293	1064915	-	1623
TVN1011	1065076	1065993	-	918
TVN1012	1066198	1067415	+	1218
TVN1013	1067417	1068265	+	849
TVN1014	1068262	1068999	+	738
TVN1015	1068996	1070228	+	1233
TVN1016	1070221	1071519	-	1299
TVN1017	1071522	1072250	-	729
TVN1018	1072456	1073301	-	846
TVN1019	1073292	1074377	-	1086
TVN1020	1074483	1076108	+	1626
TVN1021	1076124	1077605	-	1482
TVN1022	1077942	1078655	-	714
TVN1023	1078652	1079203	-	552
TVN1024	1079200	1080255	-	1056
TVN1025	1080245	1080832	-	588
TVN1026	1080804	1081793	-	990
TVN1027	1081798	1082511	-	714
TVN1028	1082508	1083317	-	810
TVN1029	1083343	1083726	-	384
TVN1030	1083723	1084394	-	672
TVN1031	1084391	1084693	-	303
TVN1032	1084690	1086789	-	2100
TVN1033	1086877	1087473	-	597
TVN1034	1087952	1088770	+	819
TVN1035	1088757	1089125	+	369
TVN1036	1089346	1091037	-	1692
TVN1037	1091235	1092683	+	1449
TVN1038	1092836	1093558	+	723
TVN1039	1093610	1094530	+	921
TVN1040	1094511	1095254	+	744
TVN1041	1095337	1095567	-	231
TVN1042	1095610	1096917	-	1308
TVN1043	1098940	1099635	+	696
TVN1044	1099680	1100789	+	1110
TVN1045	1100740	1102599	-	1860
TVN1046	1102602	1102778	-	177
TVN1047	1102801	1103214	-	414
TVN1048	1103735	1104505	+	771
TVN1049	1104527	1106725	-	2199
TVN1050	1106762	1107076	-	315
TVN1051	1107082	1108356	-	1275
TVN1052	1108542	1109522	+	981
TVN1053	1109669	1110889	+	1221
TVN1054	1110903	1112447	-	1545
TVN1055	1112501	1112677	-	177
TVN1056	1112685	1113848	-	1164
TVN1057	1113858	1114838	-	981
TVN1058	1115434	1115703	-	270
TVN1059	1116040	1116741	+	702
TVN1060	1116776	1117951	-	1176
TVN1061	1118431	1118709	+	279
TVN1062	1118724	1119464	-	741
TVN1063	1119628	1120467	-	840
TVN1064	1120468	1121769	-	1302
TVN1065	1121766	1122725	-	960
TVN1066	1122712	1123095	-	384
TVN1067	1123172	1123753	-	582
TVN1068	1123753	1126494	-	2742
TVN1069	1126727	1128259	-	1533
TVN1070	1128771	1129511	-	741
TVN1071	1129508	1130524	-	1017
TVN1072	1130521	1131027	-	507
TVN1073	1131371	1131532	-	162
TVN1074	1131795	1132799	+	1005
TVN1075	1133061	1133276	-	216
TVN1076	1133289	1133450	-	162
TVN1077	1133467	1134075	-	609
TVN1078	1134366	1135520	+	1155
TVN1079	1135544	1136722	-	1179
TVN1080	1136823	1137407	+	585
TVN1081	1137473	1138861	+	1389
TVN1082	1138861	1139499	+	639
TVN1083	1139885	1140823	-	939
TVN1084	1140833	1141039	-	207
TVN1085	1141285	1142262	+	978
TVN1086	1142243	1143889	+	1647
TVN1087	1143890	1144144	-	255
TVN1088	1144148	1144756	-	609
TVN1089	1144753	1145694	-	942
TVN1090	1146079	1147365	+	1287
TVN1091	1147653	1148597	+	945
TVN1092	1148602	1148889	-	288
TVN1093	1149034	1149465	-	432
TVN1094	1149537	1150205	+	669
TVN1095	1150252	1150731	+	480
TVN1096	1150733	1151458	+	726
TVN1097	1151701	1152678	-	978
TVN1098	1152945	1154372	+	1428
TVN1099	1154375	1154986	-	612
TVN1100	1155064	1156029	-	966
TVN1101	1156112	1156444	+	333
TVN1102	1156448	1156693	-	246
TVN1103	1156690	1157022	-	333
TVN1104	1157047	1158468	-	1422
TVN1105	1158465	1160015	-	1551
TVN1106	1160017	1161072	-	1056
TVN1107	1161017	1162015	-	999
TVN1108	1162018	1162329	-	312
TVN1109	1162330	1162548	-	219
TVN1110	1162541	1162789	-	249
TVN1111	1162786	1163250	-	465
TVN1112	1163214	1164254	-	1041
TVN1113	1164251	1165354	-	1104
TVN1114	1165354	1165809	-	456
TVN1115	1165809	1166282	-	474
TVN1116	1166270	1166725	-	456
TVN1117	1166951	1168747	-	1797
TVN1118	1168744	1169964	-	1221
TVN1119	1170047	1170820	+	774
TVN1120	1170798	1171952	-	1155
TVN1121	1172230	1173228	-	999
TVN1122	1173264	1176557	+	3294
TVN1123	1176554	1177588	-	1035
TVN1124	1177590	1178471	-	882
TVN1125	1178481	1179272	-	792
TVN1126	1179340	1179765	+	426
TVN1127	1179749	1180156	-	408
TVN1128	1180337	1181974	+	1638
TVN1129	1182043	1183005	+	963
TVN1130	1183365	1184036	+	672
TVN1131	1184142	1184459	+	318
TVN1132	1184913	1185779	+	867
TVN1133	1185824	1186360	+	537
TVN1134	1186695	1187063	+	369
TVN1135	1187069	1187479	+	411
TVN1136	1187481	1187879	+	399
TVN1137	1187885	1188103	+	219
TVN1138	1189091	1190485	+	1395
TVN1139	1190495	1191334	-	840
TVN1140	1191381	1191875	-	495
TVN1141	1192129	1193625	-	1497
TVN1142	1193765	1194688	+	924
TVN1143	1194876	1196198	+	1323
TVN1144	1196202	1197131	+	930
TVN1145	1197134	1198021	+	888
TVN1146	1198028	1199143	+	1116
TVN1147	1199109	1201040	+	1932
TVN1148	1201046	1202803	+	1758
TVN1149	1202787	1203845	-	1059
TVN1150	1204140	1206092	+	1953
TVN1151	1206089	1206700	+	612
TVN1152	1206711	1207577	-	867
TVN1153	1207583	1208473	-	891
TVN1154	1208678	1208887	-	210
TVN1155	1209022	1210005	+	984
TVN1156	1210002	1210382	+	381
TVN1157	1210440	1211894	+	1455
TVN1158	1212110	1213330	+	1221
TVN1159	1213430	1213972	+	543
TVN1160	1213986	1215350	-	1365
TVN1161	1215416	1216615	-	1200
TVN1162	1216673	1217104	-	432
TVN1163	1217101	1218864	-	1764
TVN1164	1218962	1219474	+	513
TVN1165	1219531	1219926	+	396
TVN1166	1219960	1220490	-	531
TVN1167	1220593	1221180	+	588
TVN1168	1221182	1222441	-	1260
TVN1169	1222485	1223699	-	1215
TVN1170	1223864	1224769	+	906
TVN1171	1224766	1225518	+	753
TVN1172	1225570	1228122	+	2553
TVN1173	1228061	1228927	-	867
TVN1174	1228987	1229292	-	306
TVN1175	1230030	1231223	+	1194
TVN1176	1231330	1231911	+	582
TVN1177	1232029	1232784	-	756
TVN1178	1232812	1233183	-	372
TVN1179	1233261	1233689	-	429
TVN1180	1233699	1235240	-	1542
TVN1181	1235237	1237897	-	2661
TVN1182	1237894	1241481	-	3588
TVN1183	1241478	1241741	-	264
TVN1184	1241900	1242715	-	816
TVN1185	1242712	1243788	-	1077
TVN1186	1243935	1244633	+	699
TVN1187	1244656	1245837	-	1182
TVN1188	1245857	1246180	-	324
TVN1189	1246465	1246974	-	510
TVN1190	1247214	1247804	-	591
TVN1191	1247883	1248551	+	669
TVN1192	1248764	1249051	-	288
TVN1193	1249252	1249542	-	291
TVN1194	1250055	1251221	-	1167
TVN1195	1252494	1253183	+	690
TVN1196	1253697	1254131	+	435
TVN1197	1255890	1257431	-	1542
TVN1198	1257432	1258361	-	930
TVN1199	1258483	1258953	+	471
TVN1200	1258977	1261565	+	2589
TVN1201	1261595	1261930	+	336
TVN1202	1262323	1262670	-	348
TVN1203	1262718	1263221	-	504
TVN1204	1263637	1265169	+	1533
TVN1205	1265213	1266004	+	792
TVN1206	1266214	1267449	+	1236
TVN1207	1267452	1267742	+	291
TVN1208	1267907	1268344	+	438
TVN1209	1268341	1269687	+	1347
TVN1210	1269764	1270423	+	660
TVN1211	1270428	1271207	-	780
TVN1212	1271204	1277434	-	6231
TVN1213	1277788	1278162	+	375
TVN1214	1278159	1279013	+	855
TVN1215	1279046	1279474	-	429
TVN1216	1279532	1279984	+	453
TVN1217	1280038	1280493	+	456
TVN1218	1280648	1281244	+	597
TVN1219	1281403	1282914	+	1512
TVN1220	1282981	1284612	+	1632
TVN1221	1284768	1285073	+	306
TVN1222	1285178	1286428	-	1251
TVN1223	1286418	1286996	-	579
TVN1224	1287157	1288110	+	954
TVN1225	1288113	1288298	-	186
TVN1226	1288366	1288803	-	438
TVN1227	1288826	1289884	-	1059
TVN1228	1289977	1290846	-	870
TVN1229	1290876	1291850	-	975
TVN1230	1291978	1292892	+	915
TVN1231	1292898	1293305	-	408
TVN1232	1293497	1294303	+	807
TVN1233	1294312	1296393	-	2082
TVN1234	1296716	1297321	-	606
TVN1235	1297667	1298026	+	360
TVN1236	1298098	1298535	+	438
TVN1237	1298537	1300303	-	1767
TVN1238	1300339	1302039	-	1701
TVN1239	1302262	1304136	+	1875
TVN1240	1304145	1306205	-	2061
TVN1241	1306291	1306428	+	138
TVN1242	1306495	1306680	+	186
TVN1243	1306677	1307855	-	1179
TVN1244	1307912	1309276	-	1365
TVN1245	1309485	1310729	-	1245
TVN1246	1310918	1311382	+	465
TVN1247	1311805	1312452	-	648
TVN1248	1313266	1313502	-	237
TVN1249	1313513	1313926	-	414
TVN1250	1314147	1314728	+	582
TVN1251	1314741	1315115	-	375
TVN1252	1315211	1316233	+	1023
TVN1253	1316213	1317493	-	1281
TVN1254	1317774	1319114	+	1341
TVN1255	1319080	1319820	+	741
TVN1256	1319865	1320830	+	966
TVN1257	1320838	1321650	-	813
TVN1258	1322048	1322512	-	465
TVN1259	1322512	1323006	-	495
TVN1260	1323003	1324265	-	1263
TVN1261	1324343	1324987	-	645
TVN1262	1325117	1326649	+	1533
TVN1263	1326678	1327868	-	1191
TVN1264	1327879	1328544	-	666
TVN1265	1328580	1328930	-	351
TVN1266	1328971	1330911	-	1941
TVN1267	1330971	1331393	-	423
TVN1268	1331499	1333358	-	1860
TVN1269	1333406	1334554	-	1149
TVN1270	1334636	1335184	-	549
TVN1271	1335287	1336408	-	1122
TVN1272	1336486	1336812	-	327
TVN1273	1336820	1337515	-	696
TVN1274	1337512	1338747	-	1236
TVN1275	1338731	1339117	-	387
TVN1276	1339245	1340828	+	1584
TVN1277	1340821	1341378	+	558
TVN1278	1341660	1342946	+	1287
TVN1279	1342957	1343229	+	273
TVN1280	1343254	1344033	+	780
TVN1281	1344030	1345079	+	1050
TVN1282	1345067	1347049	-	1983
TVN1283	1347387	1348697	-	1311
TVN1284	1348694	1349995	-	1302
TVN1285	1350001	1350816	-	816
TVN1286	1351159	1351854	-	696
TVN1287	1351870	1352511	-	642
TVN1288	1352610	1353122	-	513
TVN1289	1353176	1353460	-	285
TVN1290	1353500	1354918	-	1419
TVN1291	1355049	1355933	-	885
TVN1292	1356017	1357015	+	999
TVN1293	1357012	1357926	+	915
TVN1294	1358012	1358959	+	948
TVN1295	1359071	1359370	-	300
TVN1296	1359439	1359732	-	294
TVN1297	1359744	1360214	-	471
TVN1298	1360240	1361325	-	1086
TVN1299	1361435	1363786	+	2352
TVN1300	1363800	1365323	-	1524
TVN1301	1365320	1365520	-	201
TVN1302	1365594	1367885	-	2292
TVN1303	1368057	1369187	-	1131
TVN1304	1369451	1370641	+	1191
TVN1305	1370643	1371752	+	1110
TVN1306	1371752	1372228	+	477
TVN1307	1372249	1372758	+	510
TVN1308	1373162	1373563	-	402
TVN1309	1373719	1375308	+	1590
TVN1310	1375310	1377289	-	1980
TVN1311	1377296	1377622	-	327
TVN1312	1377730	1378260	-	531
TVN1313	1378444	1380120	+	1677
TVN1314	1380154	1381158	+	1005
TVN1315	1381191	1383032	-	1842
TVN1316	1383228	1384310	+	1083
TVN1317	1384297	1385100	+	804
TVN1318	1385087	1385893	+	807
TVN1319	1385883	1387115	+	1233
TVN1320	1387144	1388781	+	1638
TVN1321	1388786	1391662	-	2877
TVN1322	1391663	1393063	-	1401
TVN1323	1393485	1393808	+	324
TVN1324	1393839	1394372	+	534
TVN1325	1394373	1394708	-	336
TVN1326	1395016	1395957	+	942
TVN1327	1395987	1396322	-	336
TVN1328	1396300	1397733	-	1434
TVN1329	1397733	1399301	-	1569
TVN1330	1399304	1400263	-	960
TVN1331	1400273	1401364	-	1092
TVN1332	1401500	1404382	-	2883
TVN1333	1404760	1405254	+	495
TVN1334	1405258	1406112	-	855
TVN1335	1406112	1407869	-	1758
TVN1336	1408056	1409429	+	1374
TVN1337	1409444	1409977	-	534
TVN1338	1410138	1411343	+	1206
TVN1339	1411317	1412327	-	1011
TVN1340	1412448	1413137	-	690
TVN1341	1413232	1413744	-	513
TVN1342	1413828	1415270	-	1443
TVN1343	1415417	1416517	-	1101
TVN1344	1416654	1417421	+	768
TVN1345	1417485	1418453	+	969
TVN1346	1418445	1419530	-	1086
TVN1347	1419648	1419878	+	231
TVN1348	1420005	1420367	+	363
TVN1349	1420446	1420982	+	537
TVN1350	1420979	1421572	+	594
TVN1351	1421569	1422507	+	939
TVN1352	1422495	1423547	-	1053
TVN1353	1423778	1425265	+	1488
TVN1354	1425262	1425606	-	345
TVN1355	1425726	1427135	-	1410
TVN1356	1427251	1428912	+	1662
TVN1357	1428909	1430123	+	1215
TVN1358	1430252	1431061	-	810
TVN1359	1431058	1431663	-	606
TVN1360	1431896	1433041	+	1146
TVN1361	1433046	1433978	+	933
TVN1362	1433995	1434210	-	216
TVN1363	1434253	1434738	-	486
TVN1364	1434889	1435605	-	717
TVN1365	1435680	1436858	-	1179
TVN1366	1437000	1438442	+	1443
TVN1367	1438477	1439394	+	918
TVN1368	1439391	1440155	+	765
TVN1369	1440158	1440802	+	645
TVN1370	1441065	1441436	+	372
TVN1371	1441923	1442264	+	342
TVN1372	1442259	1443653	-	1395
TVN1373	1443757	1444614	+	858
TVN1374	1444617	1445804	-	1188
TVN1375	1445839	1447296	-	1458
TVN1376	1447366	1448115	-	750
TVN1377	1448112	1449209	-	1098
TVN1378	1449429	1451111	+	1683
TVN1379	1451146	1452246	+	1101
TVN1380	1452239	1453468	+	1230
TVN1381	1453486	1454865	-	1380
TVN1382	1454962	1455843	-	882
TVN1383	1455840	1456577	-	738
TVN1384	1456691	1457884	-	1194
TVN1385	1457991	1458422	+	432
TVN1386	1458424	1459776	-	1353
TVN1387	1459898	1460734	+	837
TVN1388	1460731	1462161	+	1431
TVN1389	1462163	1463377	-	1215
TVN1390	1463374	1464819	-	1446
TVN1391	1464820	1465560	-	741
TVN1392	1465653	1466300	+	648
TVN1393	1466311	1466613	+	303
TVN1394	1466683	1467237	+	555
TVN1395	1467238	1469217	-	1980
TVN1396	1469397	1470524	-	1128
TVN1397	1470598	1470915	+	318
TVN1398	1470916	1471506	-	591
TVN1399	1471558	1472127	+	570
TVN1400	1472194	1473030	+	837
TVN1401	1473053	1473478	+	426
TVN1402	1473494	1474114	-	621
TVN1403	1474209	1475309	-	1101
TVN1404	1475681	1476274	+	594
TVN1405	1477077	1477736	+	660
TVN1406	1478495	1479238	+	744
TVN1407	1479283	1480482	-	1200
TVN1408	1480525	1481172	+	648
TVN1409	1483149	1483385	-	237
TVN1410	1483393	1484040	-	648
TVN1411	1484829	1485662	+	834
TVN1412	1485676	1485966	-	291
TVN1413	1487043	1487993	+	951
TVN1414	1488041	1488832	+	792
TVN1415	1489932	1490552	+	621
TVN1416	1490633	1491781	+	1149
TVN1417	1493094	1493393	-	300
TVN1418	1494356	1494658	+	303
TVN1419	1494892	1496037	-	1146
TVN1420	1496158	1497099	-	942
TVN1421	1497152	1497634	+	483
TVN1422	1497808	1498425	-	618
TVN1423	1498611	1500026	-	1416
TVN1424	1500171	1502957	+	2787
TVN1425	1503014	1504393	-	1380
TVN1426	1504499	1505227	-	729
TVN1427	1505360	1506196	+	837
TVN1428	1506208	1506684	+	477
TVN1429	1506668	1507411	-	744
TVN1430	1507408	1507869	-	462
TVN1431	1507900	1508394	-	495
TVN1432	1508405	1509541	-	1137
TVN1433	1509547	1509783	-	237
TVN1434	1509794	1510207	-	414
TVN1435	1510489	1510824	+	336
TVN1436	1510821	1511783	+	963
TVN1437	1511805	1513619	+	1815
TVN1438	1513716	1514630	+	915
TVN1439	1514647	1515408	-	762
TVN1440	1515492	1515776	+	285
TVN1441	1515782	1516243	-	462
TVN1442	1516240	1517583	-	1344
TVN1443	1517588	1518454	-	867
TVN1444	1518472	1518786	-	315
TVN1445	1520544	1521671	-	1128
TVN1446	1521948	1523495	-	1548
TVN1447	1523650	1523868	+	219
TVN1448	1523979	1525115	+	1137
TVN1449	1525112	1525771	+	660
TVN1450	1526026	1526682	+	657
TVN1451	1527255	1527611	+	357
TVN1452	1527620	1528192	+	573
TVN1453	1528548	1529492	+	945
TVN1454	1529489	1530142	+	654
TVN1455	1530139	1531482	+	1344
TVN1456	1531469	1532638	+	1170
TVN1457	1532635	1533303	+	669
TVN1458	1533306	1535075	+	1770
TVN1459	1536123	1537058	-	936
TVN1460	1537727	1538296	-	570
TVN1461	1538342	1538689	-	348
TVN1462	1539219	1539392	+	174
TVN1463	1539639	1542170	-	2532
TVN1464	1542167	1544017	-	1851
TVN1465	1544340	1544648	-	309
TVN1466	1545079	1545912	-	834
TVN1467	1547379	1547906	-	528
TVN1468	1548174	1548359	+	186
TVN1469	1548379	1548519	-	141
TVN1470	1548715	1549047	-	333
TVN1471	1549136	1550017	-	882
TVN1472	1550441	1550650	-	210
TVN1473	1550926	1551546	-	621
TVN1474	1552310	1552486	+	177
TVN1475	1552703	1555627	-	2925
TVN1476	1555627	1557672	-	2046
TVN1477	1557707	1558786	-	1080
TVN1478	1559049	1559654	-	606
TVN1479	1560032	1560541	-	510
TVN1480	1560863	1561618	-	756
TVN1481	1561939	1563720	-	1782
TVN1482	1563727	1564062	-	336
TVN1483	1564065	1564430	-	366
TVN1484	1564647	1565306	-	660
TVN1485	1565306	1565548	-	243
TVN1486	1565673	1565885	-	213
TVN1487	1566346	1566873	-	528
TVN1488	1566919	1567560	-	642
TVN1489	1567752	1569041	-	1290
TVN1490	1569195	1570736	+	1542
TVN1491	1570739	1571695	-	957
TVN1492	1571797	1573134	-	1338
TVN1493	1573262	1573729	+	468
TVN1494	1574003	1578382	+	4380
TVN1495	1578466	1579590	+	1125
TVN1496	1579713	1580570	+	858
TVN1497	1580555	1582453	-	1899
TVN1498	1582460	1584229	-	1770
TVN1499	1584239	1584691	-	453
